# Supplementary material for: Integrated pan-cancer analysis of CSMD2 as a potential prognostic, diagnostic, and immune biomarker
Source: Front Genet. 2022 Aug 17;13:918486. doi: 10.3389/fgene.2022.918486 (PMC9428318; doi:10.3389/fgene.2022.918486)
Supplement: Supplementary file 1 [file DataSheet1.zip]

Archive with 34 entries (33 files):
- Supplementary materials-2022Aug5/
- __MACOSX/._Supplementary materials-2022Aug5
- Supplementary materials-2022Aug5/Supplementary Figure S5. The association of prognosis with CSMD2 expression from Oncolnc..jpg
- __MACOSX/Supplementary materials-2022Aug5/._Supplementary Figure S5. The association of prognosis with CSMD2 expression from Oncolnc..jpg
- Supplementary materials-2022Aug5/Supplementary Table S6. The correlation between CSMD2 and MHC molecules.xlsx
- __MACOSX/Supplementary materials-2022Aug5/._Supplementary Table S6. The correlation between CSMD2 and MHC molecules.xlsx
- Supplementary materials-2022Aug5/.DS_Store
- __MACOSX/Supplementary materials-2022Aug5/._.DS_Store
- Supplementary materials-2022Aug5/Supplementary Figure S3. The correlation between CSMD2 and immunostimulator in tumors.jpg
- __MACOSX/Supplementary materials-2022Aug5/._Supplementary Figure S3. The correlation between CSMD2 and immunostimulator in tumors.jpg
- Supplementary materials-2022Aug5/Supplementary Table S3. The correlation between the expression of CSMD2 and TNB.xlsx
- __MACOSX/Supplementary materials-2022Aug5/._Supplementary Table S3. The correlation between the expression of CSMD2 and TNB.xlsx
- Supplementary materials-2022Aug5/Supplementary Figure S4. The boxplot shows CSMD2 expression in normal tissues (A) from GTEx and cancer cell lines (B) from CCLE.jpg
- __MACOSX/Supplementary materials-2022Aug5/._Supplementary Figure S4. The boxplot shows CSMD2 expression in normal tissues (A) from GTEx and cancer cell lines (B) from CCLE.jpg
- Supplementary materials-2022Aug5/Supplementary Table S7. The correlation between CSMD2 and immunostimulators.xlsx
- __MACOSX/Supplementary materials-2022Aug5/._Supplementary Table S7. The correlation between CSMD2 and immunostimulators.xlsx
- Supplementary materials-2022Aug5/Supplementary Figure S1. The association of clinical or pathological stage with CSMD2 expression.jpg
- __MACOSX/Supplementary materials-2022Aug5/._Supplementary Figure S1. The association of clinical or pathological stage with CSMD2 expression.jpg
- Supplementary materials-2022Aug5/Supplementary Table S9. The expression level of CSMD2 in tumors  from TCGA database.xlsx
- __MACOSX/Supplementary materials-2022Aug5/._Supplementary Table S9. The expression level of CSMD2 in tumors  from TCGA database.xlsx
- Supplementary materials-2022Aug5/Supplementary Table S8. The expression level of CSMD2 in tumors and their normal tissues from TCGA and GTEx databases.xlsx
- __MACOSX/Supplementary materials-2022Aug5/._Supplementary Table S8. The expression level of CSMD2 in tumors and their normal tissues from TCGA and GTEx databases.xlsx
- Supplementary materials-2022Aug5/Supplementary Table S2. GO terms and KEGG pathways enriched.xlsx
- __MACOSX/Supplementary materials-2022Aug5/._Supplementary Table S2. GO terms and KEGG pathways enriched.xlsx
- Supplementary materials-2022Aug5/Supplementary Figure S2. The correlation between CSMD2 and MHC molecule in tumors.jpg
- __MACOSX/Supplementary materials-2022Aug5/._Supplementary Figure S2. The correlation between CSMD2 and MHC molecule in tumors.jpg
- Supplementary materials-2022Aug5/Supplementary Table S1. The top 100 genes associated with CSMD2.xlsx
- __MACOSX/Supplementary materials-2022Aug5/._Supplementary Table S1. The top 100 genes associated with CSMD2.xlsx
- Supplementary materials-2022Aug5/Supplementary Table S5.The correlation between the expression of CSMD2 and TMB.xlsx
- __MACOSX/Supplementary materials-2022Aug5/._Supplementary Table S5.The correlation between the expression of CSMD2 and TMB.xlsx
- Supplementary materials-2022Aug5/Supplementary Table S4.The correlation between the expression of CSMD2 and MSI.xlsx
- __MACOSX/Supplementary materials-2022Aug5/._Supplementary Table S4.The correlation between the expression of CSMD2 and MSI.xlsx
- Supplementary materials-2022Aug5/Supplementary_Material.docx
- __MACOSX/Supplementary materials-2022Aug5/._Supplementary_Material.docx
