# Supplementary material for: Integrated pan-cancer analysis of CSMD2 as a potential prognostic, diagnostic, and immune biomarker
Source: Front Genet. 2022 Aug 17;13:918486. doi: 10.3389/fgene.2022.918486 (PMC9428318; doi:10.3389/fgene.2022.918486)
Supplement: Supplementary file 1 [file DataSheet1.zip › Supplementary materials-2022Aug5/Supplementary Table S6. The correlation between CSMD2 and MHC molecules.xlsx]

## Sheet: 相关性
	ACC (n=79)	BLCA (n=408)	BRCA (n=1100)	CESC (n=306)	CHOL (n=36)	COAD (n=459)	ESCA (n=185)	GBM (n=166)	HNSC (n=522)	KICH (n=66)	KIRC (n=534)	KIRP (n=291)	LGG (n=530)	LIHC (n=373)	LUAD (n=519)	LUSC (n=503)	MESO (n=87)	OV (n=307)	PAAD (n=179)	PCPG (n=184)	PRAD (n=498)	READ (n=167)	SARC (n=263)	SKCM (n=472)	STAD (n=415)	TGCT (n=156)	THCA (n=509)	UCEC (n=546)	UCS (n=57)	UVM (n=80)
B2M	0.294	0.17	0.091	-0.122	-0.21	0.064	-0.013	-0.395	-0.012	0.138	-0.138	0.02	-0.213	-0.035	0.025	0.14	-0.103	-0.025	0.074	-0.331	-0.036	0.007	-0.165	0.114	-0.072	-0.137	-0.377	-0.084	-0.25	0.158
HLA-A	0.134	0.124	0.018	-0.139	-0.153	0.059	-0.203	-0.246	-0.095	-0.001	-0.125	-0.126	-0.227	-0.075	-0.041	0.158	-0.199	-0.137	-0.131	-0.315	0.011	-0.028	-0.146	0.01	-0.183	-0.176	-0.378	0.037	-0.242	0.074
HLA-B	0.205	0.152	0.037	-0.131	-0.074	0.129	-0.095	-0.322	-0.04	-0.008	-0.07	-0.017	-0.248	-0.016	0.061	0.241	-0.188	-0.013	0.074	-0.085	-0.049	0.039	-0.149	0.102	-0.112	-0.158	-0.397	-0.028	-0.257	0.095
HLA-C	0.067	0.102	-0.03	-0.116	-0.214	0.155	-0.098	-0.281	-0.01	-0.11	-0.079	-0.038	-0.226	-0.037	0.039	0.196	-0.166	-0.016	0.042	-0.204	-0.059	0.044	-0.166	0.057	-0.116	-0.158	-0.388	0.052	-0.269	0.008
HLA-DMA	0.047	0.184	0.095	-0.037	-0.123	0.254	-0.14	-0.324	-0.073	-0.084	-0.133	0.095	-0.041	0.028	-0.083	0.233	-0.116	0.083	0.138	-0.119	0.05	0.148	-0.109	0.199	-0.028	-0.058	-0.29	0.006	-0.081	-0.077
HLA-DMB	-0.146	0.329	0.159	0.06	0.014	0.289	0.03	-0.377	0.026	-0.017	-0.139	0.003	0.043	0.069	-0.009	0.221	-0.087	0.026	0.253	-0.132	0.227	0.259	-0.114	0.252	0.061	0.034	-0.186	0.021	0.018	0.018
HLA-DOA	0.163	0.273	0.126	0.051	-0.033	0.409	0.098	-0.205	0.072	-0.13	-0.099	0.088	-0.03	0.076	0.047	0.308	-0.061	0.133	0.269	-0.165	0.122	0.37	-0.07	0.251	0.158	0.034	-0.273	-0.06	0.102	0.074
HLA-DOB	0.121	0.285	-0.001	0.012	0.181	0.219	-0.008	-0.096	-0.133	-0.2	-0.074	0.109	-0.017	0.073	0.078	0.184	-0.025	-0.021	0.11	-0.152	0.027	0.163	-0.157	0.221	0.06	0.027	-0.274	0.082	-0.026	-0.027
HLA-DPA1	0.124	0.337	0.098	0.021	-0.044	0.347	0.006	-0.308	0.045	-0.04	-0.098	0.088	-0.097	0.082	0.017	0.291	-0.052	0.118	0.265	-0.31	0.085	0.297	-0.103	0.188	0.026	-0.04	-0.262	0.013	-0.091	0.044
HLA-DPB1	0.086	0.362	0.056	0.048	0.02	0.407	0.016	-0.35	0.022	-0.088	-0.118	0.049	-0.143	0.052	0.009	0.316	-0.061	0.147	0.248	-0.227	0.05	0.36	-0.088	0.233	0.046	-0.083	-0.253	0.03	-0.15	0.023
HLA-DQA1	0.107	0.325	0.149	0.098	-0.075	0.365	0.096	-0.164	0.105	-0.029	-0.082	0.117	-0.093	0.033	0.072	0.273	0.106	0.101	0.184	-0.148	0.046	0.305	-0.019	0.244	0.138	-0.042	-0.257	0.034	0.044	0.021
HLA-DQA2	0.148	0.34	0.095	0.039	0.065	0.349	0.206	-0.105	0.037	-0.153	-0.066	0.037	-0.117	0.056	0.074	0.244	-0.098	0.142	0.301	-0.132	0.102	0.265	-0.128	0.22	0.055	0.023	-0.213	0.109	-0.234	-0.06
HLA-DQB1	0.093	0.272	0.083	0.031	-0.255	0.232	-0.091	-0.11	0.028	-0.011	-0.051	0.136	-0.132	0.011	0.033	0.252	0.033	0.086	0.091	-0.034	0.021	0.262	-0.036	0.23	0.049	-0.07	-0.253	0.02	-0.079	-0.051
HLA-DRA	0.086	0.323	0.144	0.001	0	0.311	-0.027	-0.375	0.038	-0.059	-0.161	0.071	-0.07	0.076	0.004	0.263	-0.059	0.128	0.27	-0.141	0.1	0.272	-0.09	0.247	0.029	-0.043	-0.283	0	-0.074	0.061
HLA-DRB1	0.102	0.281	0.094	0.036	-0.2	0.265	-0.087	-0.235	0.013	-0.011	-0.114	0.124	-0.112	-0.006	-0.01	0.282	0.019	0.022	0.149	-0.027	0.017	0.293	-0.06	0.242	0.033	-0.142	-0.29	0.019	-0.093	0.051
HLA-E	0.304	0.137	0.054	-0.115	-0.09	0.221	-0.13	-0.338	-0.059	0.053	0.171	0.144	-0.136	-0.015	-0.037	0.184	-0.146	0.022	0.097	0.121	0.073	0.082	-0.088	0.04	-0.059	-0.143	-0.197	-0.005	-0.229	0.002
HLA-F	0.147	0.131	0.009	-0.16	-0.065	0.117	-0.087	-0.216	-0.11	0.082	0.005	-0.013	-0.272	-0.038	-0.006	0.206	-0.197	-0.035	-0.005	0.047	0.026	0.031	-0.19	0.044	-0.143	-0.075	-0.298	-0.039	-0.077	0.057
HLA-G	0.059	0.103	0.019	-0.036	0.056	0.092	-0.154	-0.098	-0.027	0.157	-0.011	-0.152	-0.144	-0.044	0.059	0.176	-0.113	0.021	0.007	-0.161	0.004	0.041	-0.171	-0.011	0.034	-0.117	-0.387	0.182	-0.09	-0.016
TAP1	-0.036	0.106	0.027	-0.197	0.036	0.078	-0.128	-0.138	-0.158	-0.02	-0.102	0.065	-0.267	-0.018	0.085	0.063	-0.178	-0.107	0.058	-0.191	0.008	-0.088	-0.203	-0.002	-0.211	-0.084	-0.325	-0.12	-0.241	0.057
TAP2	-0.145	0.111	0.051	-0.171	0.095	0.134	-0.004	0.087	-0.114	0.135	0.101	0.092	-0.232	0.075	0.142	0.15	-0.094	-0.019	0.16	-0.09	0.003	-0.055	-0.096	0.017	-0.167	0.013	-0.136	-0.131	-0.149	-0.008
TAPBP	-0.048	0.057	-0.109	-0.137	-0.166	0.031	-0.072	-0.006	-0.137	0.013	-0.123	-0.131	-0.264	-0.13	0.03	0.233	-0.391	0.027	0.068	-0.244	-0.039	-0.045	-0.116	0.068	-0.132	-0.174	-0.179	-0.002	-0.205	-0.219

## Sheet: p值
	ACC (n=79)	BLCA (n=408)	BRCA (n=1100)	CESC (n=306)	CHOL (n=36)	COAD (n=459)	ESCA (n=185)	GBM (n=166)	HNSC (n=522)	KICH (n=66)	KIRC (n=534)	KIRP (n=291)	LGG (n=530)	LIHC (n=373)	LUAD (n=519)	LUSC (n=503)	MESO (n=87)	OV (n=307)	PAAD (n=179)	PCPG (n=184)	PRAD (n=498)	READ (n=167)	SARC (n=263)	SKCM (n=472)	STAD (n=415)	TGCT (n=156)	THCA (n=509)	UCEC (n=546)	UCS (n=57)	UVM (n=80)
B2M	0.00877	0.000574	0.00265	0.0329	0.217	0.172	0.858	1.78e-07	0.79	0.27	0.00139	0.732	8.28e-07	0.498	0.569	0.00172	0.343	0.659	0.321	5.09e-06	0.428	0.928	0.00756	0.0135	0.143	0.0885	< 2.2e-16	0.0487	0.0607	0.162
HLA-A	0.237	0.0124	0.554	0.015	0.37	0.205	0.00567	0.00145	0.03	0.991	0.0038	0.032	1.35e-07	0.151	0.357	0.000385	0.0653	0.0167	0.0805	1.46e-05	0.811	0.718	0.0179	0.832	0.000181	0.0277	< 2.2e-16	0.382	0.07	0.513
HLA-B	0.0704	0.00217	0.214	0.0224	0.667	0.00585	0.199	2.64e-05	0.363	0.949	0.108	0.771	8.28e-09	0.764	0.166	5.2e-08	0.0812	0.817	0.322	0.253	0.27	0.619	0.0155	0.0262	0.0223	0.0494	< 2.2e-16	0.518	0.0538	0.4
HLA-C	0.559	0.0389	0.322	0.0435	0.21	0.000897	0.184	0.000253	0.827	0.379	0.0681	0.517	1.64e-07	0.471	0.371	1.05e-05	0.124	0.783	0.574	0.00554	0.187	0.575	0.00689	0.218	0.0177	0.0484	< 2.2e-16	0.229	0.0433	0.942
HLA-DMA	0.682	0.000187	0.00161	0.523	0.475	3.71e-08	0.0572	2.32e-05	0.0964	0.499	0.00213	0.107	0.35	0.592	0.0588	1.54e-07	0.283	0.145	0.0658	0.108	0.263	0.0555	0.0785	1.43e-05	0.571	0.474	3.08e-11	0.893	0.546	0.495
HLA-DMB	0.199	1.29e-11	1.18e-07	0.297	0.937	3.51e-10	0.688	6.67e-07	0.55	0.891	0.00129	0.957	0.317	0.187	0.833	5.95e-07	0.42	0.648	0.000657	0.0734	3.2e-07	0.000763	0.0655	3.3e-08	0.215	0.675	2.54e-05	0.627	0.895	0.875
HLA-DOA	0.152	2.32e-08	2.62e-05	0.374	0.85	< 2.2e-16	0.183	0.00806	0.0983	0.299	0.0221	0.136	0.484	0.144	0.29	2.17e-12	0.572	0.0199	0.00029	0.025	0.00657	1.05e-06	0.26	3.41e-08	0.00129	0.675	4.27e-10	0.165	0.447	0.512
HLA-DOB	0.286	5.35e-09	0.984	0.838	0.289	2.28e-06	0.918	0.22	0.00238	0.108	0.0874	0.0627	0.69	0.162	0.0756	3.64e-05	0.819	0.715	0.144	0.0398	0.55	0.0353	0.011	1.28e-06	0.225	0.739	3.92e-10	0.0557	0.846	0.808
HLA-DPA1	0.275	3.76e-12	0.00111	0.711	0.797	2.57e-14	0.936	5.84e-05	0.299	0.746	0.0235	0.135	0.0249	0.114	0.705	3.81e-11	0.63	0.0385	0.000344	2.05e-05	0.058	0.00103	0.0945	4.24e-05	0.6	0.619	2.36e-09	0.767	0.5	0.698
HLA-DPB1	0.451	6.09e-14	0.0635	0.404	0.909	< 2.2e-16	0.832	4.5e-06	0.623	0.481	0.00653	0.406	0.000973	0.317	0.846	5.84e-13	0.573	0.00971	0.000864	0.00202	0.264	2.13e-06	0.153	6e-08	0.355	0.301	8.5e-09	0.479	0.265	0.839
HLA-DQA1	0.347	2.11e-11	7.73e-07	0.0875	0.661	6.97e-16	0.192	0.0353	0.0159	0.815	0.0572	0.0464	0.0328	0.523	0.102	5.84e-10	0.327	0.0776	0.014	0.0447	0.306	6.69e-05	0.758	8.89e-08	0.00485	0.601	4.32e-09	0.429	0.742	0.851
HLA-DQA2	0.194	2.26e-12	0.00166	0.495	0.705	1.75e-14	0.00502	0.178	0.402	0.22	0.126	0.533	0.00719	0.285	0.0923	3.41e-08	0.363	0.0128	4.61e-05	0.0738	0.0227	0.000571	0.0376	1.43e-06	0.263	0.776	1.29e-06	0.0107	0.0794	0.599
HLA-DQB1	0.416	2.55e-08	0.00604	0.584	0.134	5.4e-07	0.216	0.156	0.516	0.931	0.239	0.02	0.00241	0.836	0.457	1.21e-08	0.762	0.132	0.224	0.645	0.647	0.000643	0.561	4.5e-07	0.314	0.383	8.01e-09	0.634	0.559	0.654
HLA-DRA	0.45	2.9e-11	1.6e-06	0.99	0.999	1.17e-11	0.715	7.7e-07	0.383	0.639	0.000191	0.225	0.106	0.143	0.937	2.67e-09	0.586	0.0252	0.000277	0.056	0.0249	0.000394	0.14	5.85e-08	0.552	0.597	1.01e-10	0.992	0.586	0.589
HLA-DRB1	0.37	9.48e-09	0.00178	0.535	0.241	9.02e-09	0.238	0.00232	0.773	0.93	0.00839	0.0341	0.00995	0.902	0.825	1.58e-10	0.861	0.697	0.0465	0.713	0.7	0.00013	0.331	1.07e-07	0.503	0.0776	2.94e-11	0.651	0.49	0.652
HLA-E	0.00668	0.00549	0.0735	0.0449	0.599	1.77e-06	0.0779	9.56e-06	0.175	0.672	7.09e-05	0.0143	0.00178	0.772	0.405	3.7e-05	0.177	0.703	0.195	0.102	0.103	0.293	0.157	0.386	0.229	0.0748	7.75e-06	0.907	0.0862	0.985
HLA-F	0.196	0.00816	0.771	0.00498	0.706	0.0123	0.241	0.00536	0.0121	0.51	0.901	0.825	2.45e-10	0.47	0.897	3.64e-06	0.0669	0.54	0.948	0.523	0.558	0.69	0.00198	0.344	0.00359	0.352	8.08e-12	0.364	0.569	0.617
HLA-G	0.605	0.0375	0.521	0.531	0.744	0.0485	0.0367	0.209	0.538	0.208	0.796	0.00958	0.00091	0.402	0.179	7.76e-05	0.298	0.72	0.929	0.0289	0.937	0.601	0.00535	0.817	0.486	0.146	< 2.2e-16	1.9e-05	0.506	0.885
TAP1	0.754	0.0329	0.368	0.000545	0.837	0.0936	0.0822	0.0772	0.00294	0.874	0.018	0.267	4.93e-10	0.725	0.0528	0.159	0.0997	0.0617	0.439	0.00967	0.854	0.256	0.000971	0.961	1.49e-05	0.296	7.61e-14	0.00485	0.0713	0.617
TAP2	0.203	0.0249	0.0883	0.00279	0.579	0.00403	0.962	0.267	0.00947	0.277	0.0197	0.118	6.73e-08	0.149	0.00125	0.000765	0.385	0.746	0.0328	0.226	0.94	0.479	0.122	0.72	0.00067	0.876	0.00205	0.0022	0.267	0.941
TAPBP	0.672	0.253	0.000291	0.0166	0.333	0.507	0.328	0.939	0.00176	0.918	0.0044	0.0256	8.21e-10	0.0118	0.495	5.14e-07	0.0002	0.633	0.365	0.00089	0.381	0.56	0.0597	0.142	0.00729	0.0295	5.21e-05	0.962	0.126	0.0512
