# Supplementary material for: Integrated pan-cancer analysis of CSMD2 as a potential prognostic, diagnostic, and immune biomarker
Source: Front Genet. 2022 Aug 17;13:918486. doi: 10.3389/fgene.2022.918486 (PMC9428318; doi:10.3389/fgene.2022.918486)
Supplement: Supplementary file 1 [file DataSheet1.zip › Supplementary materials-2022Aug5/Supplementary Table S3. The correlation between the expression of CSMD2 and TNB.xlsx]

## Sheet: Sheet1
Tumor	Number	r	P
ACC	56	0.128502
BLCA	373	-0.0662606
BRCA	856	-0.0468472
CESC	240	0.06195
CHOL	30	-0.18748
COAD	253	-0.00348518
COADREAD	334	0.0471426
DLBC	33	0.12596
GBM	117	0.140179
GBMLGG	520	0.104817	0.0398185
HNSC	442	-0.103453	0.0325565
KICH	39	0.320887
KIPAN	573	-0.0348316
KIRC	337	-0.0121876
KIRP	197	-0.0426602
LGG	403	0.131495	0.023425
LIHC	310	-0.0199192
LUAD	461	-0.0121615
LUSC	447	-0.0691649
MESO	65	-0.0817837
PAAD	113	0.024639
PCPG	60	0.216729
PRAD	339	-0.076353
READ	81	0.252234	0.0325565
SARC	176	0.0660862
SKCM	82	-0.0247886
TGCT	94	0.187007
THCA	173	0.0453942
THYM	59	-0.0428738
UCEC	160	0.0791623
UCS	50	-0.133588
UVM	37	0.050242
