# Supplementary material for: Integrated pan-cancer analysis of CSMD2 as a potential prognostic, diagnostic, and immune biomarker
Source: Front Genet. 2022 Aug 17;13:918486. doi: 10.3389/fgene.2022.918486 (PMC9428318; doi:10.3389/fgene.2022.918486)
Supplement: Supplementary file 1 [file DataSheet1.zip › Supplementary materials-2022Aug5/Supplementary Table S7. The correlation between CSMD2 and immunostimulators.xlsx]

## Sheet: 相关性
	ACC (n=79)	BLCA (n=408)	BRCA (n=1100)	CESC (n=306)	CHOL (n=36)	COAD (n=459)	ESCA (n=185)	GBM (n=166)	HNSC (n=522)	KICH (n=66)	KIRC (n=534)	KIRP (n=291)	LGG (n=530)	LIHC (n=373)	LUAD (n=519)	LUSC (n=503)	MESO (n=87)	OV (n=307)	PAAD (n=179)	PCPG (n=184)	PRAD (n=498)	READ (n=167)	SARC (n=263)	SKCM (n=472)	STAD (n=415)	TGCT (n=156)	THCA (n=509)	UCEC (n=546)	UCS (n=57)	UVM (n=80)
C10orf54	0.361	0.093	0.005	-0.046	-0.238	0.352	-0.151	-0.295	-0.177	0.036	0.184	0.143	0.067	-0.032	0.177	0.321	-0.306	0.177	0.077	0.112	0.027	0.321	-0.209	0.357	0.129	-0.198	0.041	0.04	0.024	0.1
CD27	0.207	0.329	-0.007	0.068	0.054	0.255	-0.049	-0.316	-0.039	-0.14	-0.125	0.158	-0.146	0	0.222	0.326	-0.068	0.028	0.165	-0.258	-0.01	0.159	-0.065	0.168	0.11	0.073	0.185	0.047	-0.158	0.07
CD276	0.117	0.334	0.437	0.114	0.055	0.347	0.359	0.085	0.315	-0.009	0.026	-0.051	0.148	0.017	0.319	0.174	0.249	0.224	0.409	0.031	0.087	0.362	0.155	0.049	0.28	-0.146	-0.266	0.118	0.049	0.06
CD28	0.178	0.407	0.153	0.176	-0.017	0.31	0.253	-0.154	0.21	0.048	-0.066	0.077	-0.17	0.029	0.264	0.415	0.152	0.254	0.277	-0.002	-0.045	0.275	-0.036	0.302	0.211	0.154	-0.212	0.045	0.092	0.251
CD40	0.225	0.148	0.116	0.075	-0.183	0.368	0.204	-0.218	0.031	0.167	0.05	0.045	-0.111	0.08	0.133	0.117	-0.299	0.068	0.195	-0.216	0.099	0.276	-0.037	0.347	0.143	-0.089	-0.167	-0.06	0.143	-0.109
CD40LG		0.242	0.005	0.158	-0.202	0.116	-0.042		0.068	-0.071	0.06	0.087		0.064	0.022	0.299	0.029	0.095	0.112		0.028	0.125	-0.078	0.273	0.115	0.106	-0.231	0.142	-0.038
CD48	0.142	0.34	0.023	0.053	-0.01	0.278	0.067	-0.416	0.005	-0.094	-0.12	0.026	-0.196	0.001	0.013	0.157	-0.127	0.125	0.129	-0.141	-0.041	0.204	-0.088	0.215	0.113	0.032	-0.196	-0.004	0.076	0.043
CD70	0.08	0.369	0.22	-0.037	-0.033	0.346	0.161	-0.181	0.052		-0.159	0.084			0.182	0.244	0.026	0.174	0.238			0.255	-0.119	0.2	0.097	-0.142	-0.307	0.092	-0.094	0.059
CD80	-0.002	0.359	0.321	0.073	-0.075	0.332	0.339	-0.075	0.206	0.014	-0.104	0.304		0.027	0.195	0.319	0.109	0.152	0.299			0.308	-0.172	0.239	0.158	-0.057	-0.195	-0.057	0.048
CD86	0.025	0.422	0.243	0.036	0.011	0.451	0.292	-0.389	0.19	-0.092	-0.165	0.055	0.109	0.019	0.257	0.268	-0.089	0.168	0.352	-0.205	0.058	0.355	-0.127	0.276	0.203	-0.087	-0.205	-0.061	-0.025	0.12
CXCL12	0.173	0.652	0.3	0.46	-0.275	0.428	0.264	-0.153	0.448	0.032	0.059	0.231	0.045	0.038	0.45	0.51	0.204	0.429	0.26	0.232	-0.005	0.439	0.12	0.494	0.383	-0.123	0.107	0.165	0.104	0.226
CXCR4	-0.005	0.451	0.143	0.234	0.018	0.364	0.139	-0.365	0.214	0.1	0.058	0.121	-0.134	0.074	0.225	0.298	0.1	0.025	0.159	0.081	0.016	0.389	0.052	0.298	0.224	0.044	0.021	0.059	0.181	0.23
ENTPD1	-0.267	0.576	0.284	0.294	0.396	0.451	0.358	-0.173	0.328	0.121	0.266	0.268	0.275	0.123	0.402	0.463	0.283	0.208	0.356	0.188	0.063	0.322	-0.075	0.199	0.424	0.105	-0.061	0.021	0.042	-0.358
HHLA2	0.122			0.078	0.329	-0.171	-0.171		-0.064	0.097	0.088	-0.336		0.133	-0.023	-0.028		-0.194	0.207			-0.244			0.033	-0.114		0.231	0.137
ICOS	0.201	0.237	0.112	-0.009	-0.169	0.272	0.271		0.104		-0.047	0.204		0.006	0.158	0.301	0.056	0.094	0.198		0.051	0.191	-0.089	0.177	0.069	0.034	-0.221	-0.009	-0.082	0.094
ICOSLG	0.28	0.136	0.054	0.002	-0.101	0.022	-0.147	-0.002	0.035	-0.051	-0.001	0.097	-0.092	-0.108	0.185	0.345	-0.071	0.122	0.037	0.111	-0.04	0.157	-0.047	0.287	0.117	-0.301	-0.283	-0.08	-0.048	-0.237
IL2RA	0.269	0.414	0.235	0.096	0.147	0.355	0.346	-0.169	0.213	0.003	-0.003	0.205	-0.125	0.023	0.349	0.336	0.258	0.269	0.286	-0.029	0.091	0.321	-0.095	0.282	0.152	-0.031	-0.245	0.049	0.039	0.28
IL6	-0.059	0.452	0.018	0.114	-0.021	0.392	0.312	-0.044	0.165	0.053	-0.004	0.266	0.029	0.076	0.277	0.127	0.139	0.209	0.129	0.067	0.01	0.304	0.065	0.351	0.226	0.041	-0.068	0.037	0.137
IL6R	0.256	0.074	0.148	0.044	0.021	0.216	0.06	0.017	0.276	-0.091	0.127	-0.004	0.192		-0.162	0.224	-0.017	-0.051	0.134	0.074	0.216	0.321	-0.044	-0.076	0.196	0.22	-0.107	0.062	0.223	-0.036
KLRC1		0.079	-0.044	-0.114	-0.175	0.045	0.018		-0.136		-0.069				0.04	0.065	-0.246	0.081	0.106			0.02	-0.11	0.105	0.008	-0.06	-0.257	-0.038
KLRK1	0.083	0.245	-0.047	-0.063	-0.049	0.149	0.012	0.161	-0.15	-0.102	-0.007	0.152	0.419	-0.005	0.067	0.122	-0.168	0.161	0.144	-0.082	0.05	0.182	-0.178	0.131	0.03	0.089	-0.142	-0.006	-0.172	0.188
LTA4		0.333	0.085	0.019	0.032	0.306	0.046	0.146	0.026		-0.08	0.267		0.03	0.162	0.259	-0.037	0.065	0.139			0.3	-0.117	0.226	0.076	0.021	-0.236	0.026	0.015	-0.01
MICB	0.089	0.118	0.051	-0.092	-0.27	0.119	0.162	-0.209	-0.021	0.173	0.005	0.178	0.116	0.074	0.193	0.184	-0.162	-0.014	0.294	-0.027	0.062	-0.032	-0.217	0.1	-0.049	-0.015	-0.23	0.025	-0.225	-0.142
NT5E	0.219	0.333	0.555	0.243	-0.032	-0.085	0.021	-0.033	0.305	0.324	0.132	-0.023	-0.079	-0.111	0.034	0.261	0.407	0.465	0.079	-0.124	0.176	-0.012	-0.067	0.352	0.09	-0.312	-0.332	0.303	-0.126	0.095
PVR	-0.143	0.181	0.133	-0.032	-0.141	-0.149	-0.059	0.198	0.039	0.093	-0.097	0.064	0.064	-0.232	0.14	0.071	0.218	0.068	-0.201	0.082	-0.005	-0.126	0.09	-0.072	-0.113	-0.171	-0.008	-0.108	-0.321	-0.227
RAET1E	-0.241	-0.071	0.079	-0.077		0.017	-0.18		-0.101	0.132	0.331	0.397			0.095	0.064	-0.239		-0.018			0.025	-0.195	0.283	0.16		-0.148	0.117	-0.084
TMEM173	0.161	0.357	0.151	0.129	0.272	0.14	0.129	-0.098	-0.021	0.11	0.156	0.402	0.101	0.156	0	0.39	0.11	0.264	0.142	0.2	0.171	0.111	-0.141	0.214	0.291	-0.21	-0.135	0.094	0.048	0.17
TMIGD2		-0.019		-0.086	-0.174	-0.008	-0.132	-0.144	-0.148		-0.043	0.108	0.155		0.064	0.089	-0.248	0.102	0.094	-0.332		-0.038	-0.146	0.243	0.033	0.151		-0.009	-0.211
TNFRSF13B		0.295	-0.084	0.112	-0.169	0.208	-0.066		-0.025			0.141			0.08	0.216	-0.116		0.035		-0.054	0.011	-0.093	0.151	0.143	0.054	-0.258	0.084
TNFRSF13C		0.024	-0.069	-0.028	-0.135	0.15	0.035	0.4	-0.143	0.063			0.374		0.158	0.056	0.04	-0.123	0.026			0.116	-0.096	0.182	0.066	0.276	-0.152	-0.103	0.257
TNFRSF14	-0.027	-0.069	-0.249	0.009	0.061	-0.092	-0.157	-0.235	-0.179	0.004	0.046	0.011	-0.304	-0.066	-0.004	0.217	-0.07	0.083	-0.061	-0.252	-0.028	0.037	-0.2	-0.218	-0.159	-0.05	-0.031	0.019	-0.191	0.276
TNFRSF17		0.312	-0.013	0.201	0.099	0.143	-0.133		-0.005		-0.105	0.202		-0.038	0.177	0.289	-0.225	-0.01	0.211		0.034	-0.056	-0.092	0.144	0.112	0.102	-0.18	0.023	0.06
TNFRSF18	0.291	0.231	-0.099	-0.195	-0.016	0.288	0.189	-0.095	-0.241	0.056	-0.035	0.182		0.014	0.29	-0.059	-0.076	0.035	0.113	-0.098	-0.009	0.297	0.019	0.226	-0.018	-0.144	-0.254	0.033	-0.316	0.137
TNFRSF25	-0.143	-0.197	-0.144	-0.052	0.098	-0.009	-0.019	0.192	-0.267	0.027	0.208	0.105	0.123	0.1	0.152	0.05	0.187	-0.004	-0.158	-0.147	0.037	0.04	0.068	0.318	-0.124	0.368	-0.033	0.05	-0.17	0.3
TNFRSF4	-0.096	0.399	0.079	0.179	0.264	0.399	0.233	-0.098	0.072	0.405	0.406	0.355	-0.161	0.031	0.343	0.394	0.163	0.079	0.055	0.083	-0.041	0.284	0.002	0.276	0.14	-0.17	0.148	0.07	-0.124	-0.04
TNFRSF8	0.024	0.478	0.054	0.163	0.169	0.436	0.155	-0.25	0.151	-0.088	0.093	0.244	0.263	0.042	0.338	0.423	-0.297	0.257	0.193			0.381	-0.047	0.431	0.247	-0.253	-0.044	0.072	0.094	0.095
TNFRSF9	0.184	0.41	0.32	-0.033	0.167	0.361	0.339		0.32		-0.084	0.289		0.081	0.304	0.347	-0.001	0.209	0.367			0.378	0.065	0.212	0.174	0.044	-0.192	0.048	0.017	0.112
TNFSF13	0.169	0.006	-0.127	0.145	0.129	-0.038	-0.2	-0.395	0.081	-0.114	-0.113	-0.424	-0.27	0.175	-0.146	0.176	-0.225	-0.104	0.14	-0.33	0.049	-0.094	-0.223	0.227	0.033	-0.191	0.075	0.038	-0.088	-0.185
TNFSF13B	-0.372	0.413	0.303	0.043	0.006	0.419	0.165	-0.185	0.094	-0.072	-0.105	0.261	0.014	0.06	0.167	0.28	-0.26	0.145	0.282	-0.254	0.08	0.357	-0.117	0.193	0.154	0.003	-0.244	-0.048	-0.009	0.128
TNFSF14	0.378		0.121	0.019	-0.288	0.395	0.071	0.054	0.222		-0.02	0.157		0.164	0.148	0.287	-0.113	0.295	0.408				-0.2	0.308	0.195	0.098		0.262
TNFSF15		0.012	0.296	0.193	0.053	0.054	-0.059		0.194	-0.207	0.042	0.118		0.177	-0.131	0.13	0.1	0.203	0.224		0.113	0.113	-0.043	0.181	0.091	-0.169	-0.166	0.138	0.312
TNFSF18							0.046		0.052				0.2			-0.066	0.154		0.195						0.056		-0.26
TNFSF4	-0.027	0.693	0.563	0.273	0.086	0.517	0.492	-0.395	0.373	-0.129	0.02	0.191	-0.306	0.125	0.519	0.465	0.299	0.348	0.334	-0.159	0.082	0.44	0.019	0.204	0.262	-0.21	-0.093	0.029	0.304	0.113
TNFSF9	0.07	0.324	0.319	-0.031	0.229	0.045	0.016	-0.183	-0.102	0.025	-0.21	-0.038	-0.251	0.058	0.033	-0.043	-0.03	0.204	0.118	0.053	-0.166	-0.014	-0.013	-0.03	0.047	-0.241	-0.33	0.024	-0.058	0.056
ULBP1	0.052	0.129	0.381	-0.025	-0.427	-0.141	0.189	0.14	0.098	-0.063	0.042	0.194	0.051	0.188	0.136	-0.061	0.14	0.036	0.086	-0.269	0.086	-0.01	0.122	0.241	0.082	-0.189	-0.011	-0.031	-0.127	0.168

## Sheet: p值
	ACC (n=79)	BLCA (n=408)	BRCA (n=1100)	CESC (n=306)	CHOL (n=36)	COAD (n=459)	ESCA (n=185)	GBM (n=166)	HNSC (n=522)	KICH (n=66)	KIRC (n=534)	KIRP (n=291)	LGG (n=530)	LIHC (n=373)	LUAD (n=519)	LUSC (n=503)	MESO (n=87)	OV (n=307)	PAAD (n=179)	PCPG (n=184)	PRAD (n=498)	READ (n=167)	SARC (n=263)	SKCM (n=472)	STAD (n=415)	TGCT (n=156)	THCA (n=509)	UCEC (n=546)	UCS (n=57)	UVM (n=80)
C10orf54	0.00117	0.0604	0.878	0.421	0.161	9.7e-15	0.0397	0.00012	5.12e-05	0.775	2.03e-05	0.0144	0.125	0.541	5.24e-05	2.55e-13	0.00409	0.00183	0.304	0.13	0.544	2.52e-05	0.000683	1.59e-15	0.00869	0.0132	0.356	0.353	0.862	0.379
CD27	0.0675	1.28e-11	0.817	0.238	0.756	3.37e-08	0.509	3.6e-05	0.37	0.262	0.0037	0.00715	0.000738	0.993	3.7e-07	1.03e-13	0.532	0.62	0.0277	0.000435	0.831	0.0402	0.294	0.000246	0.0256	0.366	2.81e-05	0.278	0.239	0.538
CD276	0.304	5.42e-12	2.2e-16	0.0473	0.75	2.45e-14	6.18e-07	0.276	2.32e-13	0.94	0.551	0.39	0.000662	0.749	1.43e-13	9.51e-05	0.0202	7.73e-05	1.72e-08	0.679	0.0535	1.76e-06	0.0117	0.284	7.24e-09	0.0696	1.29e-09	0.00591	0.716	0.596
CD28	0.116	2.2e-16	3.44e-07	0.00197	0.922	1.36e-11	0.000529	0.0477	1.42e-06	0.702	0.126	0.19	8.73e-05	0.578	1.27e-09	<2.2e-16	0.16	7.26e-06	0.000187	0.983	0.317	0.000335	0.562	2.63e-11	1.53e-05	0.0552	1.53e-06	0.296	0.495	0.0252
CD40	0.0465	0.00271	0.00011	0.188	0.284	3.3e-16	0.00538	0.00485	0.486	0.18	0.249	0.443	0.0108	0.121	0.00238	0.00862	0.00506	0.236	0.00886	0.00334	0.0272	0.000321	0.549	1.05e-14	0.00364	0.271	0.000159	0.165	0.286	0.333
CD40LG		8.32e-07	0.866	0.00552	0.237	0.0127	0.57		0.119	0.57	0.17	0.137		0.221	0.622	1.14e-11	0.792	0.0966	0.134		0.537	0.107	0.205	1.88e-09	0.019	0.187	1.54e-07	0.00089	0.777
CD48	0.21	2.13e-12	0.453	0.359	0.954	1.54e-09	0.362	3.49e-08	0.907	0.452	0.00557	0.657	5.45e-06	0.991	0.767	0.000441	0.242	0.0288	0.0863	0.0556	0.361	0.00815	0.154	2.45e-06	0.0209	0.693	9.15e-06	0.93	0.572	0.704
CD70	0.482	1.64e-14	1.91e-13	0.52	0.847	3.16e-14	0.0283	0.0197	0.235		0.000232	0.151			3.31e-05	3.49e-08	0.814	0.00227	0.00139			0.000913	0.054	1.27e-05	0.0494	0.0772	1.83e-12	0.0317	0.487	0.602
CD80	0.986	9.34e-14	2.2e-16	0.205	0.663	3.62e-13	2.66e-06	0.335	2.16e-06	0.912	0.0166	1.42e-07		0.599	7.98e-06	3.39e-13	0.313	0.00766	5.2e-05			5.72e-05	0.0053	1.63e-07	0.00129	0.482	9.58e-06	0.183	0.721
CD86	0.827	<2.2e-16	3.89e-16	0.527	0.95	2.2e-16	6e-05	2.85e-07	1.34e-05	0.461	0.000135	0.347	0.0119	0.711	3.71e-09	1.22e-09	0.412	0.00313	1.63e-06	0.00536	0.195	2.99e-06	0.04	1.32e-09	3.28e-05	0.283	3.31e-06	0.158	0.853	0.287
CXCL12	0.127	<2.2e-16	3.77e-25	2.2e-16	0.105	2.2e-16	0.000301	0.0489	2.2e-16	0.796	0.177	7.15e-05	0.302	0.467	2.2e-16	2.2e-16	0.0582	2.2e-16	0.000469	0.00153	0.915	4.4e-09	0.0519	2.2e-16	4.14e-16	0.126	0.0158	0.00011	0.442	0.0437
CXCR4	0.967	<2.2e-16	1.89e-06	3.87e-05	0.917	7.46e-16	0.0598	1.61e-06	9e-07	0.425	0.18	0.0392	0.00208	0.155	2.55e-07	1.3e-11	0.354	0.667	0.0335	0.276	0.717	2.51e-07		4.84e-11	4.52e-06	0.588	0.629	0.171	0.176	0.0402
ENTPD1	0.0177	<2.2e-16	8.95e-22	1.81e-07	0.0173	2.2e-16	7.01e-07	0.0264	2.08e-14	0.334	4.84e-10	3.94e-06	1.52e-10	0.0172	<2.2e-16	2.2e-16	0.00815	0.00025	1.21e-06	0.0106	0.162	2.41e-05	0.225	1.4e-05	2.2e-16	0.191	0.17	0.626	0.754	0.00118
HHLA2	0.284			0.175	0.0508	0.000245	0.0198		0.141	0.438	0.0412	5e-09		0.0104	0.602	0.539		0.000645	0.0055			0.00156			0.5	0.156		5.4e-08	0.31
ICOS	0.0756	1.41e-06	0.000213	0.872	0.322	3.45e-09	0.000202		0.0171		0.283	0.000487		0.908	0.00032	8.11e-12	0.607	0.102	0.00799		0.258	0.0133	0.15	0.000114	0.158	0.674	5.25e-07	0.84	0.544	0.408
ICOSLG	0.0126	0.00604	0.0723	0.969	0.558	0.636	0.0465	0.975	0.427	0.684	0.979	0.0975	0.0338	0.0371	2.5e-05	2.32e-15	0.515	0.0324	0.623	0.134	0.371	0.0428	0.444	2.47e-10	0.0175	0.000146	9.26e-11	0.0603	0.725	0.0344
IL2RA	0.0166	<2.2e-16	3.96e-15	0.0939	0.391	5.68e-15	1.59e-06	0.0297	9.13e-07	0.983	0.943	0.000453	0.00385	0.6632.5	3.1e-16	1.37e-14	0.0159	1.85e-06	0.000113	0.691	0.0423	2.54e-05	0.123	5e-10	0.00193	0.696	2.55e-08	0.25	0.771	0.0122
IL6	0.605	<2.2e-16	0.556	0.0463	0.902	2.2e-16	1.71e-05	0.573	0.000161	0.67	0.923	4.43e-06	0.499	0.141	1.67e-10	0.00457	0.2	0.000231	0.0856	0.364	0.824	7.17e-05	0.29	4.72e-15	3.55e-06	0.609	0.125	0.39	0.309
IL6R	0.0228	0.135	8.68e-07	0.441	0.905	3.13e-06	0.415	0.828	1.7e-10	0.466	0.00325	0.943	8.46e-06		0.000213	4.26e-07	0.876	0.376	0.0745	0.32	1.21e-06	2.64e-05	0.481	0.0993	5.94e-05	0.00598	0.0156	0.146	0.0947	0.748
KLRC1		0.109	0.148	0.0464	0.305	0.337	0.812		0.00184		0.109				0.367	0.144	0.0216	0.154	0.159			0.793	0.0749	0.0231	0.878	0.453	4.86e-09	0.381
KLRK1	0.466	5.75e-07	0.115	0.271	0.774	0.0014	0.875	0.0382	0.000568	0.414	0.87	0.00946	2.2e-16	0.93	0.129	0.00629	0.12	0.00462	0.0545	0.268	0.27	0.0189	0.00377	0.00445	0.549	0.271	0.00135	0.886	0.199	0.0957
LTA4		6.8e-12	0.00467	0.738	0.853	2.78e-11	0.532	0.0614	0.56		0.0642	4.28e-06		0.564	0.000212	4.9e-09	0.734	0.257	0.0644			8.72e-05	0.0579	7.7e-07	0.124	0.799	7.51e-08	0.548	0.909	0.933
MICB	0.436	0.0173	0.0884	0.11	0.111	0.0105	0.0276	0.00701	0.625	0.164	0.907	0.00237	0.00732	0.152	1.04e-05	3.69e-05	0.134	0.805	6.89e-05	0.718	0.169	0.679	0.000413	0.0292	0.323	0.855	1.72e-07	0.566	0.093	0.21
NT5E	0.0521	1.08e-11	2.2e-16	1.9e-05	0.853	0.0693	0.775	0.672	1.28e-12	0.00822	0.00222	0.697	0.0682	0.0317	0.44	3.64e-09	0.000106	<2.2e-16	0.291	0.094	7.96e-05	0.877	0.278	4.41e-15	0.0678	7.78e-05	1.91e-14	6.62e-13	0.349	0.402
PVR	0.209	0.000237	9.45e-06	0.576	0.41	0.00136	0.424	0.0108	0.375	0.455	0.0256	0.278	0.144	6.61e-06	0.0014	0.111	0.0426	0.235	0.00715	0.269	0.906	0.105	0.145	0.118	0.0213	0.0331	0.864	0.0118	0.0152	0.0429
RAET1E	0.033	0.15	0.00908	0.181		0.718	0.0144		0.0206	0.288	5.73e-15	2.61e-12			0.0307	0.152	0.0259		0.807			0.749	0.00152	4.3e-10	0.00108		0.000803	0.00601	0.532
TMEM173	0.156	1.39e-13	5.39e-07	0.0239	0.109	0.00273	0.0812	0.207	0.627	0.379	0.000305	1.23e-12	0.0197	0.0025	0.995	<2.2e-16	0.312	2.99e-06	0.0581	0.00666	0.00013	0.155	0.0222	2.84e-06	1.86e-09	0.00854	0.00233	0.0289	0.724	0.131
TMIGD2		0.704		0.135	0.309	0.863	0.0728	0.0641	0.000678		0.326	0.0669	0.000334		0.146	0.0477	0.021	0.0746	0.209	4.82e-06		0.628	0.0179	9.65e-08	0.502	0.0599		0.837	0.115
TNFRSF13B		1.41e-09	0.0055	0.0509	0.323	7.02e-06	0.374		0.562			0.0158			0.0692	1.09e-06	0.286		0.641		0.226	0.892	0.131	0.000991	0.00348	0.501	3.88e-09	0.0511
TNFRSF13C		0.626	0.0215	0.627	0.432	0.00124	0.634	1.21e-07	0.00108	0.616			<2.2e-16		0.000311	0.212	0.713	0.0306	0.734			0.135	0.121	6.88e-05	0.178	0.000517	0.000582	0.0159	0.0536
TNFRSF14	0.811	0.162	5.94e-17	0.869	0.723	0.0488	0.0326	0.00238	3.93e-05	0.974	0.284	0.857	1.16e-12	0.201	0.92	1.05e-06	0.516	0.146	0.416	0.000565	0.526	0.631	0.00116	1.78e-06	0.00113	0.538	0.492	0.663	0.153	0.0134
TNFRSF17		1.43e-10	0.673	0.00041	0.564	0.00216	0.0707		0.912		0.0154	0.000532		0.46	5.17e-05	5.18e-11	0.0362	0.855	0.00472		0.45	0.474	0.136	0.0017	0.0222	0.207	4.77e-05	0.594	0.657
TNFRSF18	0.00959	2.68e-06	0.00108	0.000634	0.928	3.68e-10	0.0099	0.222	2.74e-08	0.657	0.416	0.00182		0.787	2.39e-11	0.189	0.485	0.536	0.13	0.184	0.834	0.000105	0.762	7.63e-07	0.708	0.0735	7.03e-09	0.438	0.0169	0.224
TNFRSF25	0.208	6.33e-05	1.56e-06	0.362	0.569	0.844	0.793	0.0134	6.81e-10	0.831	1.3e-06	0.074	0.00451	0.0527	0.000533	0.267	0.0832	0.947	0.0351	0.0472	0.409	0.603	0.273	1.98e-12	0.0113	2.69e-06	0.461	0.239	0.207	0.0071
TNFRSF4	0.401	<2.2e-16	0.009	0.00173	0.12	2.2e-16	0.00144	0.209	0.0987	0.000808	2.2e-16	5.84e-10	0.000204	0.553	1.18e-15	<2.2e-16	0.132	0.166	0.462	0.263	0.362	0.000207	0.974	1.29e-09	0.00426	0.0337	0.000805	0.104	0.356	0.724
TNFRSF8	0.831	<2.2e-16	0.0724	0.0044	0.324	<2.2e-16	0.0356	0.00121	0.000527	0.48	0.0313	2.77e-05	8.59e-10	0.422	3.6e-15	<2.2e-16	0.00536	5.67e-06	0.00962			4.85e-07	0.451	2.2e-16	3.97e-07	0.00147	0.326	0.092	0.487	0.4
TNFRSF9	0.104	<2.2e-16	2.2e-16	0.566	0.33	1.55e-15	2.69e-06		8.44e-14		0.0526	6e-07		0.119	2.13e-12	1.48e-15	0.989	0.000237	5.4e-07			5.68e-07	0.29	3.66e-06	0.00038	0.585	1.32e-05	0.259	0.901	0.323
TNFSF13	0.135	0.907	2.48e-05	0.0111	0.452	0.419	0.00643	1.78e-07	0.0654	0.362	0.00889	1.99e-14	2.99e-10	0.0007	0.000916	7.51e-05	0.0368	0.0679	0.0614	5.37e-06	0.271	0.229	0.000279	6.33e-07	0.505	0.0171	0.092	0.377	0.516	0.101
TNFSF13B	0.000799	<2.2e-16	2.2e-16	0.449	0.971	<2.2e-16	0.0248	0.0173	0.0315	0.567	0.0157	6.89e-06	0.751	0.244	0.000139	2.03e-10	0.0151	0.0109	0.00014	0.000535	0.0763	2.6e-06	0.0575	2.5e-05	0.00163	0.97	2.65e-08	0.265	0.946	0.258
TNFSF14	0.000637		6.01e-05	0.744	0.0887	<2.2e-16	0.34	0.49	3.38e-07		0.642	0.00723		0.00151	0.000742	6.71e-11	0.298	1.61e-07	1.93e-08				0.00116	1.09e-11	6.78e-05	0.224		5.51e-10
TNFSF15		0.805	6.79e-24	0.000724	0.759	0.245	0.424		8.12e-06	0.0946	0.336	0.0452		0.000619	0.00293	0.00347	0.356	0.000343	0.00263		0.0115	0.0115	0.492	7.86e-05	0.0635	0.0349	0.000167	0.00126	0.0187
TNFSF18							0.538		0.237				3.63e-06			0.139	0.154		0.00885						0.253		2.84e-09
TNFSF4	0.813	<2.2e-16	<2.2e-16	1.31e-06	0.616	<2.2e-16	<2.2e-16	1.75e-07	2.2e-16	0.3	0.643	0.00109	7.28e-13	0.0162	<2.2e-16	2.2e-16	0.00502	4.51e-10	5.57e-06	0.0313	0.0658	3.97e-09	0.759	8.18e-06	6.52e-08	0.0085	0.0363	0.503	0.0217	0.318
TNFSF9	0.538	2.6e-11	<2.2e-16	0.594	0.179	0.331	0.829	0.0185	0.0196	0.844	1.01e-06	0.523	5.37e-09	0.268	0.46	0.34	0.784	0.00032	0.114	0.476	0.000202	0.859	0.83	0.521	0.342	0.00251	2.79e-14	0.576	0.668	0.619
ULBP1	0.646	0.00918	2.2e-16	0.661	0.01	0.00253	0.00997	0.0727	0.0247	0.615	0.335	0.000891	0.244	0.00026	0.0019	0.169	0.197	0.532	0.25	0.000228	0.055	0.896	0.0479	1.27e-07	0.0972	0.0184	0.813	0.472	0.345	0.137
