# Supplementary material for: Integrated pan-cancer analysis of CSMD2 as a potential prognostic, diagnostic, and immune biomarker
Source: Front Genet. 2022 Aug 17;13:918486. doi: 10.3389/fgene.2022.918486 (PMC9428318; doi:10.3389/fgene.2022.918486)
Supplement: Supplementary file 1 [file DataSheet1.zip › Supplementary materials-2022Aug5/Supplementary Table S2. GO terms and KEGG pathways enriched.xlsx]

## Sheet: Sheet2
ONTOLOGY	ID	Description	GeneRatio	BgRatio	pvalue	p.adjust	qvalue	geneID	Count
BP	GO:0051965	positive regulation of synapse assembly	8/100	68/18670	2.89126e-09	3.65326e-06	3.21482e-06	EPHB1/GRID2/NTRK3/ADGRL3/NLGN2/SLITRK2/LRRC4B/LRRTM3	8
BP	GO:0050808	synapse organization	15/100	408/18670	4.47156e-09	3.65326e-06	3.21482e-06	CTNND2/DSCAM/EPHB1/FYN/GPM6A/GRID2/NTRK3/OPHN1/ADGRL3/NLGN2/BCAN/SLITRK2/LRRC4B/LRRTM3/SHISA7	15
BP	GO:0050807	regulation of synapse organization	11/100	218/18670	2.43706e-08	1.23164e-05	1.08383e-05	EPHB1/FYN/GPM6A/GRID2/NTRK3/ADGRL3/NLGN2/SLITRK2/LRRC4B/LRRTM3/SHISA7	11
BP	GO:0050803	regulation of synapse structure or activity	11/100	227/18670	3.69341e-08	1.23164e-05	1.08383e-05	EPHB1/FYN/GPM6A/GRID2/NTRK3/ADGRL3/NLGN2/SLITRK2/LRRC4B/LRRTM3/SHISA7	11
BP	GO:0007416	synapse assembly	10/100	177/18670	3.7688e-08	1.23164e-05	1.08383e-05	DSCAM/EPHB1/GPM6A/GRID2/NTRK3/ADGRL3/NLGN2/SLITRK2/LRRC4B/LRRTM3	10
BP	GO:0007215	glutamate receptor signaling pathway	8/100	100/18670	6.32485e-08	1.72247e-05	1.51574e-05	FYN/GRIA3/GRID2/GRIK3/GRIK4/NLGN2/CACNG7/SHISA7	8
BP	GO:0051963	regulation of synapse assembly	8/100	106/18670	9.9839e-08	2.33053e-05	2.05083e-05	EPHB1/GRID2/NTRK3/ADGRL3/NLGN2/SLITRK2/LRRC4B/LRRTM3	8
BP	GO:0007409	axonogenesis	14/100	468/18670	1.96681e-07	4.01721e-05	3.53509e-05	CRMP1/DPYSL2/DSCAM/EPHB1/FYN/MAP2/NCAM1/NTRK3/OPHN1/PRKCA/PTPRZ1/SLITRK2/DOK6/TUBB2B	14
BP	GO:0097485	neuron projection guidance	11/100	277/18670	2.76979e-07	5.0287e-05	4.42518e-05	CRMP1/DPYSL2/DSCAM/EPHB1/FYN/NCAM1/OPHN1/PRKCA/DPYSL4/DOK6/TUBB2B	11
BP	GO:0031111	negative regulation of microtubule polymerization or depolymerization	5/100	37/18670	1.51635e-06	0.000247772	0.000218035	APC/MAP2/APC2/CLASP2/CLIP3	5
BP	GO:0007411	axon guidance	10/100	276/18670	2.27541e-06	0.000338003	0.000297437	CRMP1/DPYSL2/DSCAM/EPHB1/FYN/NCAM1/OPHN1/PRKCA/DOK6/TUBB2B	10
BP	GO:0099173	postsynapse organization	8/100	163/18670	2.67625e-06	0.000364417	0.000320681	CTNND2/EPHB1/FYN/GRID2/NTRK3/OPHN1/NLGN2/SHISA7	8
BP	GO:0034330	cell junction organization	10/100	290/18670	3.53727e-06	0.000413979	0.000364295	APC/CDH10/CTNND2/GPM6B/OPHN1/PRKCA/CLASP2/CDH20/NLGN2/CADM2	10
BP	GO:0050804	modulation of chemical synaptic transmission	12/100	436/18670	3.71224e-06	0.000413979	0.000364295	APBA2/EPHB1/FYN/GRID2/GRIK3/GRIK4/OPHN1/SYT11/NLGN2/CACNG7/TUBB2B/SHISA7	12
BP	GO:0099177	regulation of trans-synaptic signaling	12/100	437/18670	3.8003e-06	0.000413979	0.000364295	APBA2/EPHB1/FYN/GRID2/GRIK3/GRIK4/OPHN1/SYT11/NLGN2/CACNG7/TUBB2B/SHISA7	12
BP	GO:0050769	positive regulation of neurogenesis	12/100	474/18670	8.66703e-06	0.000864044	0.000760345	DPYSL3/DSCAM/FYN/NTRK3/PTPRZ1/ZEB1/TCF12/SPAG9/OLIG2/CACNG7/TTBK1/TUBB2B	12
BP	GO:0035235	ionotropic glutamate receptor signaling pathway	4/100	25/18670	8.98944e-06	0.000864044	0.000760345	GRIA3/GRID2/GRIK3/GRIK4	4
BP	GO:0035249	synaptic transmission, glutamatergic	6/100	93/18670	1.06186e-05	0.00096372	0.000848059	GRID2/GRIK3/GRIK4/OPHN1/NLGN2/CACNG7	6
BP	GO:0007626	locomotory behavior	8/100	198/18670	1.12277e-05	0.00096372	0.000848059	APBA2/DSCAM/KCND2/NOVA1/SCN1A/ADGRL3/ADAM22/NLGN2	8
BP	GO:0048813	dendrite morphogenesis	7/100	143/18670	1.17958e-05	0.00096372	0.000848059	CTNND2/DSCAM/EPHB1/FYN/MAP2/RAP2A/PHACTR1	7
BP	GO:0010975	regulation of neuron projection development	12/100	499/18670	1.44881e-05	0.00112731	0.000992018	CRMP1/DPYSL2/DPYSL3/DSCAM/FYN/GRID2/MAP2/NTRK3/RAP2A/DENND5A/CACNG7/TUBB2B	12
BP	GO:0001764	neuron migration	7/100	157/18670	2.16304e-05	0.00154983	0.00136382	FYN/GPM6A/NTRK3/ADGRL3/GPR173/PHACTR1/TUBB2B	7
BP	GO:0097106	postsynaptic density organization	4/100	31/18670	2.18152e-05	0.00154983	0.00136382	GRID2/NTRK3/OPHN1/NLGN2	4
BP	GO:1900449	regulation of glutamate receptor signaling pathway	5/100	64/18670	2.36572e-05	0.00161066	0.00141736	FYN/GRIA3/NLGN2/CACNG7/SHISA7	5
BP	GO:0099084	postsynaptic specialization organization	4/100	33/18670	2.81384e-05	0.00183912	0.0016184	GRID2/NTRK3/OPHN1/NLGN2	4
BP	GO:0034329	cell junction assembly	8/100	241/18670	4.59751e-05	0.00288936	0.00254259	APC/CDH10/CTNND2/GPM6B/OPHN1/PRKCA/CLASP2/CDH20	8
BP	GO:0021953	central nervous system neuron differentiation	7/100	183/18670	5.75804e-05	0.00348468	0.00306647	EPHB1/GRID2/MAP2/OPHN1/OLIG2/SALL3/DCLK2	7
BP	GO:0031110	regulation of microtubule polymerization or depolymerization	5/100	79/18670	6.56319e-05	0.00383009	0.00337042	APC/MAP2/APC2/CLASP2/CLIP3	5
BP	GO:0099054	presynapse assembly	4/100	43/18670	8.14491e-05	0.00458924	0.00403846	NTRK3/NLGN2/SLITRK2/LRRTM3	4
BP	GO:0097107	postsynaptic density assembly	3/100	17/18670	9.60061e-05	0.00522913	0.00460156	GRID2/NTRK3/NLGN2	3
BP	GO:0099172	presynapse organization	4/100	46/18670	0.000106383	0.0054516	0.00479732	NTRK3/NLGN2/SLITRK2/LRRTM3	4
BP	GO:0060078	regulation of postsynaptic membrane potential	6/100	140/18670	0.000106763	0.0054516	0.00479732	GRIA3/GRID2/GRIK3/GRIK4/KCND2/NLGN2	6
BP	GO:1902904	negative regulation of supramolecular fiber organization	6/100	142/18670	0.000115431	0.00571561	0.00502965	APC/MAP2/APC2/CLASP2/CLIP3/TMOD2	6
BP	GO:0099003	vesicle-mediated transport in synapse	7/100	207/18670	0.0001246	0.00598812	0.00526945	APBA2/MAP2/OPHN1/SYT11/NLGN2/CADPS2/TRIM9	7
BP	GO:0051494	negative regulation of cytoskeleton organization	6/100	148/18670	0.000144836	0.00676179	0.00595027	APC/MAP2/APC2/CLASP2/CLIP3/TMOD2	6
BP	GO:0098698	postsynaptic specialization assembly	3/100	20/18670	0.000159083	0.0072206	0.00635402	GRID2/NTRK3/NLGN2	3
BP	GO:0045666	positive regulation of neuron differentiation	9/100	371/18670	0.000169931	0.00750451	0.00660385	DPYSL3/DSCAM/FYN/NTRK3/ZEB1/TCF12/SPAG9/CACNG7/TUBB2B	9
BP	GO:0045216	cell-cell junction organization	6/100	156/18670	0.000192951	0.0082969	0.00730114	APC/CDH10/CTNND2/PRKCA/CDH20/NLGN2	6
BP	GO:0030900	forebrain development	9/100	381/18670	0.000207146	0.00867888	0.00763728	FYN/OPHN1/OLIG2/SALL3/BCAN/ATAT1/FOXP2/DCLK2/PHACTR1	9
BP	GO:0051648	vesicle localization	8/100	306/18670	0.000239641	0.0095195	0.00837701	APBA2/MAP2/KIF1B/CLASP2/SYT11/NLGN2/CADPS2/TRIM9	8
BP	GO:0019233	sensory perception of pain	5/100	104/18670	0.000240988	0.0095195	0.00837701	EPHB1/FYN/KCND2/SCN1A/NLGN2	5
BP	GO:0097479	synaptic vesicle localization	6/100	163/18670	0.000244687	0.0095195	0.00837701	APBA2/MAP2/SYT11/NLGN2/CADPS2/TRIM9	6
BP	GO:0016358	dendrite development	7/100	233/18670	0.00025775	0.00979451	0.00861902	CTNND2/DSCAM/EPHB1/FYN/MAP2/RAP2A/PHACTR1	7
BP	GO:0007026	negative regulation of microtubule depolymerization	3/100	25/18670	0.000314777	0.0111814	0.00983949	APC/APC2/CLASP2	3
BP	GO:1904861	excitatory synapse assembly	3/100	25/18670	0.000314777	0.0111814	0.00983949	GRID2/NTRK3/NLGN2	3
BP	GO:2000311	regulation of AMPA receptor activity	3/100	25/18670	0.000314777	0.0111814	0.00983949	NLGN2/CACNG7/SHISA7	3
BP	GO:0031109	microtubule polymerization or depolymerization	5/100	112/18670	0.000339895	0.0118168	0.0103986	APC/MAP2/APC2/CLASP2/CLIP3	5
BP	GO:1901880	negative regulation of protein depolymerization	4/100	66/18670	0.000432905	0.0147368	0.0129682	APC/APC2/CLASP2/TMOD2	4
BP	GO:0007611	learning or memory	7/100	256/18670	0.000454604	0.0151597	0.0133403	FYN/PTPRZ1/THRA/TMOD2/TTBK1/FOXP2/SHISA7	7
BP	GO:0031114	regulation of microtubule depolymerization	3/100	29/18670	0.000492375	0.0158655	0.0139614	APC/APC2/CLASP2	3
BP	GO:0070507	regulation of microtubule cytoskeleton organization	6/100	186/18670	0.000495191	0.0158655	0.0139614	APC/MAP2/APC2/CLASP2/CLIP3/ATAT1	6
BP	GO:0051966	regulation of synaptic transmission, glutamatergic	4/100	70/18670	0.000541807	0.0164902	0.0145111	GRIK3/OPHN1/NLGN2/CACNG7	4
BP	GO:0007043	cell-cell junction assembly	5/100	124/18670	0.000542338	0.0164902	0.0145111	APC/CDH10/CTNND2/PRKCA/CDH20	5
BP	GO:0099068	postsynapse assembly	3/100	30/18670	0.000544963	0.0164902	0.0145111	GRID2/NTRK3/NLGN2	3
BP	GO:0051260	protein homooligomerization	8/100	351/18670	0.000597063	0.0175941	0.0154825	APC/DPYSL3/KCND2/SPAG9/SYT11/KCTD15/SCUBE3/KCTD1	8
BP	GO:0019226	transmission of nerve impulse	4/100	72/18670	0.000602979	0.0175941	0.0154825	KCND2/NTRK3/SCN1A/CACNG7	4
BP	GO:0099504	synaptic vesicle cycle	6/100	194/18670	0.000618147	0.0177202	0.0155935	APBA2/OPHN1/SYT11/NLGN2/CADPS2/TRIM9	6
BP	GO:0045685	regulation of glial cell differentiation	4/100	73/18670	0.000635334	0.0178989	0.0157507	NTRK3/PTPRZ1/OLIG2/TTBK1	4
BP	GO:0098742	cell-cell adhesion via plasma-membrane adhesion molecules	7/100	273/18670	0.000665801	0.0182164	0.0160301	CDH10/DSCAM/GRID2/ADGRL3/CDH20/PCDH15/SLITRK2	7
BP	GO:0099601	regulation of neurotransmitter receptor activity	4/100	74/18670	0.0006689	0.0182164	0.0160301	GRIA3/NLGN2/CACNG7/SHISA7	4
BP	GO:0043242	negative regulation of protein complex disassembly	4/100	75/18670	0.000703705	0.0188501	0.0165878	APC/APC2/CLASP2/TMOD2	4
BP	GO:0042552	myelination	5/100	132/18670	0.000720427	0.0189867	0.016708	NTRK3/PTPRZ1/QKI/OLIG2/ADAM22	5
BP	GO:0007272	ensheathment of neurons	5/100	134/18670	0.000771071	0.0196864	0.0173237	NTRK3/PTPRZ1/QKI/OLIG2/ADAM22	5
BP	GO:0008366	axon ensheathment	5/100	134/18670	0.000771071	0.0196864	0.0173237	NTRK3/PTPRZ1/QKI/OLIG2/ADAM22	5
BP	GO:0021954	central nervous system neuron development	4/100	78/18670	0.000815799	0.0205079	0.0180467	EPHB1/MAP2/SALL3/DCLK2	4
BP	GO:0031333	negative regulation of protein complex assembly	5/100	139/18670	0.000909304	0.0225122	0.0198104	MAP2/THRA/CLIP3/TMOD2/TRIM9	5
BP	GO:0051650	establishment of vesicle localization	7/100	290/18670	0.000948419	0.0231301	0.0203541	APBA2/MAP2/KIF1B/CLASP2/SYT11/CADPS2/TRIM9	7
BP	GO:0034332	adherens junction organization	5/100	142/18670	0.00100064	0.0240447	0.021159	CDH10/GPM6B/CLASP2/CDH20/CADM2	5
BP	GO:1901879	regulation of protein depolymerization	4/100	83/18670	0.00102974	0.0241776	0.0212759	APC/APC2/CLASP2/TMOD2	4
BP	GO:0050768	negative regulation of neurogenesis	7/100	295/18670	0.00104739	0.0241776	0.0212759	CRMP1/DPYSL3/MAP2/NTRK3/OLIG2/DENND5A/GPR173	7
BP	GO:0031346	positive regulation of cell projection organization	8/100	383/18670	0.00105056	0.0241776	0.0212759	APC/DPYSL3/DSCAM/FYN/GPM6A/NTRK3/CACNG7/TUBB2B	8
BP	GO:0050890	cognition	7/100	296/18670	0.00106812	0.0242405	0.0213312	FYN/PTPRZ1/THRA/TMOD2/TTBK1/FOXP2/SHISA7	7
BP	GO:0032886	regulation of microtubule-based process	6/100	218/18670	0.00113284	0.0253571	0.0223138	APC/MAP2/APC2/CLASP2/CLIP3/ATAT1	6
BP	GO:0048489	synaptic vesicle transport	5/100	152/18670	0.00135479	0.0295163	0.0259739	APBA2/MAP2/SYT11/CADPS2/TRIM9	5
BP	GO:0097480	establishment of synaptic vesicle localization	5/100	152/18670	0.00135479	0.0295163	0.0259739	APBA2/MAP2/SYT11/CADPS2/TRIM9	5
BP	GO:0099151	regulation of postsynaptic density assembly	2/100	11/18670	0.00151374	0.0324112	0.0285213	GRID2/NTRK3	2
BP	GO:0051961	negative regulation of nervous system development	7/100	315/18670	0.00152733	0.0324112	0.0285213	CRMP1/DPYSL3/MAP2/NTRK3/OLIG2/DENND5A/GPR173	7
BP	GO:0045687	positive regulation of glial cell differentiation	3/100	43/18670	0.0015751	0.0329963	0.0290362	PTPRZ1/OLIG2/TTBK1	3
BP	GO:0007019	microtubule depolymerization	3/100	44/18670	0.00168382	0.0348274	0.0306476	APC/APC2/CLASP2	3
BP	GO:0030516	regulation of axon extension	4/100	96/18670	0.00176546	0.035636	0.0313592	DPYSL2/DSCAM/MAP2/NTRK3	4
BP	GO:0032252	secretory granule localization	2/100	12/18670	0.00181015	0.035636	0.0313592	MAP2/KIF1B	2
BP	GO:0099150	regulation of postsynaptic specialization assembly	2/100	12/18670	0.00181015	0.035636	0.0313592	GRID2/NTRK3	2
BP	GO:0150052	regulation of postsynapse assembly	2/100	12/18670	0.00181015	0.035636	0.0313592	GRID2/NTRK3	2
BP	GO:0099175	regulation of postsynapse organization	4/100	98/18670	0.00190419	0.037041	0.0325955	FYN/GRID2/NTRK3/SHISA7	4
BP	GO:0001708	cell fate specification	4/100	99/18670	0.00197631	0.0379916	0.033432	APC/NTRK3/OLIG2/APC2	4
BP	GO:1990138	neuron projection extension	5/100	168/18670	0.00210296	0.0387043	0.0340592	DPYSL2/DSCAM/MAP2/NTRK3/CACNG7	5
BP	GO:0021681	cerebellar granular layer development	2/100	13/18670	0.00213182	0.0387043	0.0340592	GRID2/OPHN1	2
BP	GO:0031115	negative regulation of microtubule polymerization	2/100	13/18670	0.00213182	0.0387043	0.0340592	MAP2/CLIP3	2
BP	GO:0050966	detection of mechanical stimulus involved in sensory perception of pain	2/100	13/18670	0.00213182	0.0387043	0.0340592	FYN/SCN1A	2
BP	GO:2000009	negative regulation of protein localization to cell surface	2/100	13/18670	0.00213182	0.0387043	0.0340592	GPM6B/ASTN2	2
BP	GO:0042391	regulation of membrane potential	8/100	434/18670	0.00230651	0.040929	0.0360168	GRIA3/GRID2/GRIK3/GRIK4/KCND2/NTRK3/SCN1A/NLGN2	8
BP	GO:0021537	telencephalon development	6/100	251/18670	0.00231332	0.040929	0.0360168	SALL3/BCAN/ATAT1/FOXP2/DCLK2/PHACTR1	6
BP	GO:0021543	pallium development	5/100	172/18670	0.00232949	0.040929	0.0360168	BCAN/ATAT1/FOXP2/DCLK2/PHACTR1	5
BP	GO:0010469	regulation of signaling receptor activity	5/100	173/18670	0.0023888	0.0415244	0.0365408	GRIA3/NLGN2/CACNG7/HMGB4/SHISA7	5
BP	GO:1904889	regulation of excitatory synapse assembly	2/100	14/18670	0.00247845	0.0426294	0.0375132	GRID2/NTRK3	2
BP	GO:0010721	negative regulation of cell development	7/100	344/18670	0.00251018	0.0427254	0.0375977	CRMP1/DPYSL3/MAP2/NTRK3/OLIG2/DENND5A/GPR173	7
BP	GO:0050905	neuromuscular process	4/100	107/18670	0.0026226	0.0441786	0.0388765	GRID2/SCN1A/NLGN2/PCDH15	4
BP	GO:0051261	protein depolymerization	4/100	109/18670	0.00280433	0.0467579	0.0411462	APC/APC2/CLASP2/TMOD2	4
BP	GO:1905874	regulation of postsynaptic density organization	2/100	15/18670	0.00284979	0.047036	0.0413909	GRID2/NTRK3	2
BP	GO:0061387	regulation of extent of cell growth	4/100	110/18670	0.00289835	0.0473591	0.0416752	DPYSL2/DSCAM/MAP2/NTRK3	4
BP	GO:0050770	regulation of axonogenesis	5/100	183/18670	0.00304382	0.0492436	0.0433336	DPYSL2/DSCAM/MAP2/NTRK3/TUBB2B	5
BP	GO:0043244	regulation of protein complex disassembly	4/100	113/18670	0.00319333	0.050712	0.0446258	APC/APC2/CLASP2/TMOD2	4
BP	GO:0043954	cellular component maintenance	3/100	55/18670	0.00319666	0.050712	0.0446258	FYN/OPHN1/NLGN2	3
BP	GO:0048488	synaptic vesicle endocytosis	3/100	56/18670	0.00336459	0.0523594	0.0460755	OPHN1/SYT11/NLGN2	3
BP	GO:0140238	presynaptic endocytosis	3/100	56/18670	0.00336459	0.0523594	0.0460755	OPHN1/SYT11/NLGN2	3
BP	GO:0031345	negative regulation of cell projection organization	5/100	188/18670	0.00341595	0.0526572	0.0463375	CRMP1/DPYSL3/FYN/MAP2/DENND5A	5
BP	GO:0016079	synaptic vesicle exocytosis	4/100	119/18670	0.0038435	0.0586943	0.05165	APBA2/SYT11/CADPS2/TRIM9	4
BP	GO:0010976	positive regulation of neuron projection development	6/100	281/18670	0.00403366	0.0610278	0.0537035	DPYSL3/DSCAM/FYN/NTRK3/CACNG7/TUBB2B	6
BP	GO:0048675	axon extension	4/100	121/18670	0.00407874	0.0611437	0.0538055	DPYSL2/DSCAM/MAP2/NTRK3	4
BP	GO:0034765	regulation of ion transmembrane transport	8/100	483/18670	0.00441425	0.065199	0.0573741	FYN/GRIA3/KCND2/SCN1A/FXYD6/NLGN2/CACNG7/SHISA7	8
BP	GO:0014013	regulation of gliogenesis	4/100	124/18670	0.00444958	0.065199	0.0573741	NTRK3/PTPRZ1/OLIG2/TTBK1	4
BP	GO:0022604	regulation of cell morphogenesis	8/100	484/18670	0.00446896	0.065199	0.0573741	DPYSL2/DSCAM/FYN/MAP2/NTRK3/RAP2A/CACNG7/TUBB2B	8
BP	GO:0021533	cell differentiation in hindbrain	2/100	19/18670	0.00457683	0.0661818	0.058239	GRID2/OPHN1	2
BP	GO:0003015	heart process	6/100	290/18670	0.00469829	0.0673421	0.05926	FYN/KCND2/SCN1A/THRA/FXYD6/CACNG7	6
BP	GO:0035637	multicellular organismal signaling	5/100	204/18670	0.00482701	0.0685855	0.0603542	KCND2/NTRK3/SCN1A/FXYD6/CACNG7	5
BP	GO:0099072	regulation of postsynaptic membrane neurotransmitter receptor levels	3/100	66/18670	0.00534426	0.0746385	0.0656807	OPHN1/ADAM22/CACNG7	3
BP	GO:0010639	negative regulation of organelle organization	7/100	395/18670	0.00534437	0.0746385	0.0656807	APC/MAP2/APC2/CLASP2/CLIP3/TMOD2/TRIM9	7
BP	GO:0021697	cerebellar cortex formation	2/100	21/18670	0.00558168	0.0771198	0.0678642	GRID2/OPHN1	2
BP	GO:0010769	regulation of cell morphogenesis involved in differentiation	6/100	301/18670	0.00561643	0.0771198	0.0678642	DPYSL2/DSCAM/MAP2/NTRK3/RAP2A/TUBB2B	6
BP	GO:0036465	synaptic vesicle recycling	3/100	69/18670	0.0060488	0.0823645	0.0724795	OPHN1/SYT11/NLGN2	3
BP	GO:0017157	regulation of exocytosis	5/100	217/18670	0.00624547	0.0843396	0.0742176	APBA2/CLASP2/SYT11/CADPS2/TRIM9	5
BP	GO:0010001	glial cell differentiation	5/100	218/18670	0.00636548	0.0852557	0.0750237	NTRK3/PTPRZ1/OLIG2/ADAM22/TTBK1	5
BP	GO:0048714	positive regulation of oligodendrocyte differentiation	2/100	23/18670	0.00667797	0.0879984	0.0774373	PTPRZ1/OLIG2	2
BP	GO:0051589	negative regulation of neurotransmitter transport	2/100	23/18670	0.00667797	0.0879984	0.0774373	GPM6B/SYT11	2
BP	GO:0032272	negative regulation of protein polymerization	3/100	72/18670	0.00680637	0.0882667	0.0776733	MAP2/CLIP3/TMOD2	3
BP	GO:0050805	negative regulation of synaptic transmission	3/100	72/18670	0.00680637	0.0882667	0.0776733	GRID2/GRIK3/SYT11	3
BP	GO:0043010	camera-type eye development	6/100	314/18670	0.0068636	0.0883081	0.0777098	DSCAM/EPHB1/GPM6A/NTRK3/ZEB1/FOXP2	6
BP	GO:0045665	negative regulation of neuron differentiation	5/100	225/18670	0.00725139	0.0908769	0.0799703	CRMP1/DPYSL3/MAP2/OLIG2/DENND5A	5
BP	GO:0099590	neurotransmitter receptor internalization	2/100	24/18670	0.00725978	0.0908769	0.0799703	OPHN1/CACNG7	2
BP	GO:0106106	cold-induced thermogenesis	4/100	143/18670	0.00733523	0.0908769	0.0799703	APC/NOVA1/NOVA2/THRA	4
BP	GO:0120161	regulation of cold-induced thermogenesis	4/100	143/18670	0.00733523	0.0908769	0.0799703	APC/NOVA1/NOVA2/THRA	4
BP	GO:0014015	positive regulation of gliogenesis	3/100	74/18670	0.00734134	0.0908769	0.0799703	PTPRZ1/OLIG2/TTBK1	3
BP	GO:0046785	microtubule polymerization	3/100	76/18670	0.00790058	0.0970642	0.085415	MAP2/CLASP2/CLIP3	3
CC	GO:0098978	glutamatergic synapse	19/103	349/19717	2.01227e-14	4.74895e-12	3.3679e-12	CDH10/EPHB1/FYN/GPM6A/GRID2/GRIK3/KCND2/NTRK3/OPHN1/ABLIM3/ADGRL3/ADAM22/FXYD6/CACNG7/BCAN/SLITRK2/CADPS2/LRRTM3/SHISA7	19
CC	GO:0099699	integral component of synaptic membrane	13/103	152/19717	1.19136e-12	1.4058e-10	9.96978e-11	CDH10/GPM6A/GRID2/GRIK4/KCND2/NTRK3/SYT11/ADAM22/FXYD6/NLGN2/CACNG7/LRRTM3/SHISA7	13
CC	GO:0099240	intrinsic component of synaptic membrane	13/103	164/19717	3.16256e-12	2.48788e-10	1.76437e-10	CDH10/GPM6A/GRID2/GRIK4/KCND2/NTRK3/SYT11/ADAM22/FXYD6/NLGN2/CACNG7/LRRTM3/SHISA7	13
CC	GO:0099055	integral component of postsynaptic membrane	11/103	117/19717	2.51013e-11	1.48098e-09	1.05029e-09	CDH10/GRID2/GRIK4/KCND2/NTRK3/ADAM22/FXYD6/NLGN2/CACNG7/LRRTM3/SHISA7	11
CC	GO:0098936	intrinsic component of postsynaptic membrane	11/103	122/19717	3.9735e-11	1.87549e-09	1.33008e-09	CDH10/GRID2/GRIK4/KCND2/NTRK3/ADAM22/FXYD6/NLGN2/CACNG7/LRRTM3/SHISA7	11
CC	GO:0097060	synaptic membrane	17/103	432/19717	9.24368e-11	3.63585e-09	2.5785e-09	CDH10/GPM6A/GRIA3/GRID2/GRIK3/GRIK4/KCND2/NTRK3/SYT11/ADAM22/FXYD6/NLGN2/CACNG7/CADPS2/LRRC4B/LRRTM3/SHISA7	17
CC	GO:0045211	postsynaptic membrane	14/103	323/19717	1.40363e-09	4.73224e-08	3.35605e-08	CDH10/GRIA3/GRID2/GRIK3/GRIK4/KCND2/NTRK3/ADAM22/FXYD6/NLGN2/CACNG7/CADPS2/LRRTM3/SHISA7	14
CC	GO:0099060	integral component of postsynaptic specialization membrane	8/103	74/19717	4.77168e-09	1.40765e-07	9.98286e-08	CDH10/GRID2/KCND2/ADAM22/NLGN2/CACNG7/LRRTM3/SHISA7	8
CC	GO:0098948	intrinsic component of postsynaptic specialization membrane	8/103	77/19717	6.57678e-09	1.72458e-07	1.22305e-07	CDH10/GRID2/KCND2/ADAM22/NLGN2/CACNG7/LRRTM3/SHISA7	8
CC	GO:0099572	postsynaptic specialization	13/103	348/19717	3.30725e-08	7.5891e-07	5.3821e-07	CDH10/CTNND2/FYN/GRID2/KCND2/MAP2/SYT11/ADAM22/NLGN2/CACNG7/SAMD14/LRRTM3/SHISA7	13
CC	GO:0098984	neuron to neuron synapse	13/103	350/19717	3.53729e-08	7.5891e-07	5.3821e-07	CTNND2/FYN/GRID2/GRIK4/KCND2/MAP2/SYT11/ADAM22/NLGN2/CACNG7/SAMD14/LRRTM3/SHISA7	13
CC	GO:0099634	postsynaptic specialization membrane	8/103	101/19717	5.69854e-08	1.12071e-06	7.94796e-07	CDH10/GRID2/KCND2/ADAM22/NLGN2/CACNG7/LRRTM3/SHISA7	8
CC	GO:0042734	presynaptic membrane	9/103	161/19717	1.68043e-07	3.05062e-06	2.16347e-06	CDH10/GPM6A/GRIK3/GRIK4/SYT11/FXYD6/NLGN2/CADPS2/LRRC4B	9
CC	GO:0008328	ionotropic glutamate receptor complex	6/103	51/19717	2.61143e-07	4.40213e-06	3.12194e-06	GRIA3/GRID2/GRIK3/GRIK4/CACNG7/SHISA7	6
CC	GO:0098878	neurotransmitter receptor complex	6/103	53/19717	3.30095e-07	5.19349e-06	3.68316e-06	GRIA3/GRID2/GRIK3/GRIK4/CACNG7/SHISA7	6
CC	GO:0014069	postsynaptic density	11/103	324/19717	1.03504e-06	1.52668e-05	1.08271e-05	CTNND2/FYN/GRID2/KCND2/MAP2/SYT11/ADAM22/CACNG7/SAMD14/LRRTM3/SHISA7	11
CC	GO:0032279	asymmetric synapse	11/103	328/19717	1.16684e-06	1.61985e-05	1.14878e-05	CTNND2/FYN/GRID2/KCND2/MAP2/SYT11/ADAM22/CACNG7/SAMD14/LRRTM3/SHISA7	11
CC	GO:0060076	excitatory synapse	5/103	50/19717	6.20146e-06	8.13081e-05	5.76627e-05	GRIA3/GRID2/SYT11/CADPS2/SHISA7	5
CC	GO:0098793	presynapse	12/103	491/19717	9.75573e-06	0.000121176	8.59369e-05	APBA2/CDH10/GPM6A/GRIK3/GRIK4/OPHN1/SYT11/FXYD6/NLGN2/CADPS2/LRRC4B/TRIM9	12
CC	GO:0016342	catenin complex	4/103	29/19717	1.50858e-05	0.000178012	0.000126244	APC/CDH10/APC2/CDH20	4
CC	GO:0043197	dendritic spine	7/103	169/19717	2.98009e-05	0.000329712	0.000233828	APBA2/GPM6A/GRID2/KCND2/OPHN1/SYT11/SHISA7	7
CC	GO:0033267	axon part	10/103	382/19717	3.15414e-05	0.000329712	0.000233828	DPYSL3/DSCAM/GPM6A/GRIK3/MAP2/OPHN1/SCN1A/KIF1B/SYT11/TMOD2	10
CC	GO:0044309	neuron spine	7/103	171/19717	3.21329e-05	0.000329712	0.000233828	APBA2/GPM6A/GRID2/KCND2/OPHN1/SYT11/SHISA7	7
CC	GO:0099056	integral component of presynaptic membrane	5/103	73/19717	3.99766e-05	0.000393104	0.000278784	CDH10/GPM6A/GRIK4/SYT11/FXYD6	5
CC	GO:0099059	integral component of presynaptic active zone membrane	3/103	15/19717	6.01828e-05	0.000568126	0.000402908	CDH10/GPM6A/SYT11	3
CC	GO:0005874	microtubule	10/103	416/19717	6.45398e-05	0.000585823	0.000415459	APC/DPYSL2/MAP2/CLIP2/APC2/KIF1B/CLASP2/ATAT1/DCLK2/TUBB2B	10
CC	GO:0098889	intrinsic component of presynaptic membrane	5/103	82/19717	6.99717e-05	0.000611604	0.000433742	CDH10/GPM6A/GRIK4/SYT11/FXYD6	5
CC	GO:0098688	parallel fiber to Purkinje cell synapse	3/103	16/19717	7.37901e-05	0.000621945	0.000441076	GRIA3/GRID2/CADPS2	3
CC	GO:0150034	distal axon	8/103	285/19717	0.000125346	0.000993056	0.000704263	DPYSL3/DSCAM/GPM6A/GRIK3/MAP2/OPHN1/SYT11/TMOD2	8
CC	GO:0098945	intrinsic component of presynaptic active zone membrane	3/103	19/19717	0.000126236	0.000993056	0.000704263	CDH10/GPM6A/SYT11	3
CC	GO:0099061	integral component of postsynaptic density membrane	4/103	50/19717	0.000134471	0.00102372	0.000726009	GRID2/ADAM22/CACNG7/LRRTM3	4
CC	GO:0034703	cation channel complex	7/103	220/19717	0.000156568	0.00115469	0.00081889	GRIA3/GRIK3/GRIK4/KCND2/SCN1A/CACNG7/SHISA7	7
CC	GO:0099146	intrinsic component of postsynaptic density membrane	4/103	53/19717	0.00016894	0.00120817	0.000856822	GRID2/ADAM22/CACNG7/LRRTM3	4
CC	GO:0034702	ion channel complex	8/103	301/19717	0.000182174	0.0012645	0.000896771	GRIA3/GRID2/GRIK3/GRIK4/KCND2/SCN1A/CACNG7/SHISA7	8
CC	GO:0034706	sodium channel complex	3/103	23/19717	0.000227238	0.00153223	0.00108664	GRIK3/GRIK4/SCN1A	3
CC	GO:0043025	neuronal cell body	10/103	497/19717	0.000274619	0.00180028	0.00127674	CTNND2/DSCAM/GPM6A/GRIK3/KCND2/MAP2/SCN1A/ASTN2/CACNG7/TTBK1	10
CC	GO:1902495	transmembrane transporter complex	8/103	324/19717	0.000299604	0.00191099	0.00135525	GRIA3/GRID2/GRIK3/GRIK4/KCND2/SCN1A/CACNG7/SHISA7	8
CC	GO:1990351	transporter complex	8/103	332/19717	0.000352672	0.00219028	0.00155332	GRIA3/GRID2/GRIK3/GRIK4/KCND2/SCN1A/CACNG7/SHISA7	8
CC	GO:0032281	AMPA glutamate receptor complex	3/103	27/19717	0.000369656	0.00223689	0.00158638	GRIA3/CACNG7/SHISA7	3
CC	GO:0005881	cytoplasmic microtubule	4/103	69/19717	0.000467867	0.00276041	0.00195765	APC/CLIP2/APC2/CLASP2	4
CC	GO:0048787	presynaptic active zone membrane	3/103	30/19717	0.000507293	0.00292003	0.00207085	CDH10/GPM6A/SYT11	3
CC	GO:0098982	GABA-ergic synapse	4/103	71/19717	0.000521667	0.00293127	0.00207882	CDH10/KCND2/NLGN2/SLITRK2	4
CC	GO:0098839	postsynaptic density membrane	4/103	74/19717	0.000610417	0.00335019	0.00237592	GRID2/ADAM22/CACNG7/LRRTM3	4
CC	GO:0098685	Schaffer collateral - CA1 synapse	4/103	82/19717	0.000898766	0.00482065	0.00341875	APBA2/FYN/SYT11/TUBB2B	4
CC	GO:0005875	microtubule associated complex	5/103	152/19717	0.00121654	0.00638007	0.00452467	MAP2/CLIP2/PEA15/KIF1B/TTBK1	5
CC	GO:0030877	beta-catenin destruction complex	2/103	12/19717	0.00172381	0.00877613	0.00622393	APC/APC2	2
CC	GO:0019897	extrinsic component of plasma membrane	5/103	165/19717	0.00174779	0.00877613	0.00622393	APC/CDH10/FYN/APC2/CDH20	5
CC	GO:0030426	growth cone	5/103	171/19717	0.00204326	0.010046	0.00712452	DPYSL3/DSCAM/GPM6A/MAP2/TMOD2	5
CC	GO:0030427	site of polarized growth	5/103	176/19717	0.00231609	0.0111551	0.00791103	DPYSL3/DSCAM/GPM6A/MAP2/TMOD2	5
CC	GO:0043195	terminal bouton	3/103	51/19717	0.00240346	0.0113443	0.00804527	GRIK3/OPHN1/SYT11	3
CC	GO:0005913	cell-cell adherens junction	4/103	117/19717	0.00331488	0.0153394	0.0108786	APC/CDH10/CTNND2/CDH20	4
CC	GO:0060077	inhibitory synapse	2/103	17/19717	0.00349213	0.0158489	0.0112399	SYT11/NLGN2	2
CC	GO:0098802	plasma membrane receptor complex	6/103	295/19717	0.00453716	0.0202032	0.0143279	GRIA3/GRID2/GRIK3/GRIK4/CACNG7/SHISA7	6
CC	GO:0043194	axon initial segment	2/103	20/19717	0.00482921	0.0211054	0.0149677	MAP2/SCN1A	2
CC	GO:0031252	cell leading edge	7/103	403/19717	0.00522454	0.022418	0.0158986	APC/DPYSL3/APC2/ABLIM3/CLASP2/CADM4/SHISA7	7
CC	GO:0043204	perikaryon	4/103	134/19717	0.00536777	0.0226213	0.0160428	CTNND2/GRIK3/KCND2/ASTN2	4
CC	GO:0048786	presynaptic active zone	3/103	71/19717	0.00611817	0.0252138	0.0178814	CDH10/GPM6A/SYT11	3
CC	GO:0045121	membrane raft	6/103	315/19717	0.00620949	0.0252138	0.0178814	CTSD/EPHB1/FYN/GPM6B/KCND2/CLIP3	6
CC	GO:0098857	membrane microdomain	6/103	316/19717	0.00630346	0.0252138	0.0178814	CTSD/EPHB1/FYN/GPM6B/KCND2/CLIP3	6
CC	GO:0098589	membrane region	6/103	328/19717	0.00751352	0.0295532	0.0209588	CTSD/EPHB1/FYN/GPM6B/KCND2/CLIP3	6
CC	GO:0120111	neuron projection cytoplasm	3/103	84/19717	0.00971458	0.0375843	0.0266543	GRIK3/MAP2/KIF1B	3
CC	GO:0005911	cell-cell junction	7/103	459/19717	0.0103324	0.0393297	0.0278921	APC/CDH10/CTNND2/SCN1A/ADGRL3/CDH20/CADM4	7
CC	GO:0031941	filamentous actin	2/103	32/19717	0.0121043	0.0442291	0.0313668	DPYSL3/APC2	2
CC	GO:0032839	dendrite cytoplasm	2/103	32/19717	0.0121043	0.0442291	0.0313668	GRIK3/MAP2	2
CC	GO:0031256	leading edge membrane	4/103	170/19717	0.0121818	0.0442291	0.0313668	APC/APC2/CLASP2/SHISA7	4
CC	GO:0043202	lysosomal lumen	3/103	95/19717	0.0135435	0.0484284	0.0343448	CTSB/CTSD/BCAN	3
CC	GO:0034705	potassium channel complex	3/103	96/19717	0.0139283	0.049061	0.0347935	GRIK3/GRIK4/KCND2	3
CC	GO:0030175	filopodium	3/103	104/19717	0.0172304	0.0597995	0.0424091	EPHB1/GPM6A/MAP2	3
CC	GO:0030027	lamellipodium	4/103	193/19717	0.0185693	0.0635124	0.0450423	APC/DPYSL3/APC2/ABLIM3	4
CC	GO:0019898	extrinsic component of membrane	5/103	295/19717	0.0193341	0.0651836	0.0462274	APC/CDH10/FYN/APC2/CDH20	5
CC	GO:0005884	actin filament	3/103	111/19717	0.0204481	0.0679684	0.0482024	DPYSL3/FYN/APC2	3
CC	GO:0070382	exocytic vesicle	4/103	207/19717	0.0233123	0.0764126	0.0541909	APBA2/DPYSL3/SYT11/TRIM9	4
CC	GO:0098858	actin-based cell projection	4/103	208/19717	0.0236767	0.0765439	0.0542841	EPHB1/GPM6A/MAP2/PCDH15	4
CC	GO:0043679	axon terminus	3/103	119/19717	0.0245031	0.0781451	0.0554196	GRIK3/OPHN1/SYT11	3
CC	GO:0030315	T-tubule	2/103	52/19717	0.030252	0.0951929	0.0675097	SCN1A/CACNG7	2
MF	GO:0015631	tubulin binding	11/94	336/17697	1.6635e-06	0.000304824	0.00025784	APC/DPYSL2/FYN/MAP2/CLIP2/JAKMIP2/APC2/KIF1B/CLASP2/SYT11/CLIP3	11
MF	GO:0004970	ionotropic glutamate receptor activity	4/94	19/17697	2.72165e-06	0.000304824	0.00025784	GRIA3/GRID2/GRIK3/GRIK4	4
MF	GO:0008017	microtubule binding	9/94	246/17697	6.37306e-06	0.000475855	0.000402509	APC/DPYSL2/MAP2/CLIP2/JAKMIP2/APC2/KIF1B/CLASP2/CLIP3	9
MF	GO:0008066	glutamate receptor activity	4/94	27/17697	1.19286e-05	0.000668003	0.00056504	GRIA3/GRID2/GRIK3/GRIK4	4
MF	GO:0031005	filamin binding	3/94	13/17697	3.99366e-05	0.00178916	0.00151339	CRMP1/DPYSL3/DPYSL4	3
MF	GO:0051010	microtubule plus-end binding	3/94	17/17697	9.35012e-05	0.00349071	0.00295267	APC/CLIP2/CLASP2	3
MF	GO:1904315	transmitter-gated ion channel activity involved in regulation of postsynaptic membrane potential	4/94	47/17697	0.000111776	0.00357684	0.00302553	GRIA3/GRID2/GRIK3/GRIK4	4
MF	GO:0099529	neurotransmitter receptor activity involved in regulation of postsynaptic membrane potential	4/94	50/17697	0.000142578	0.00399217	0.00337684	GRIA3/GRID2/GRIK3/GRIK4	4
MF	GO:0098960	postsynaptic neurotransmitter receptor activity	4/94	52/17697	0.000166251	0.00413781	0.00350003	GRIA3/GRID2/GRIK3/GRIK4	4
MF	GO:0022824	transmitter-gated ion channel activity	4/94	61/17697	0.000308997	0.0062923	0.00532244	GRIA3/GRID2/GRIK3/GRIK4	4
MF	GO:0022835	transmitter-gated channel activity	4/94	61/17697	0.000308997	0.0062923	0.00532244	GRIA3/GRID2/GRIK3/GRIK4	4
MF	GO:0005230	extracellular ligand-gated ion channel activity	4/94	75/17697	0.000680068	0.0126946	0.0107379	GRIA3/GRID2/GRIK3/GRIK4	4
MF	GO:0002162	dystroglycan binding	2/94	10/17697	0.0012218	0.0210526	0.0178077	MAP2/CLASP2	2
MF	GO:0005272	sodium channel activity	3/94	41/17697	0.00133662	0.0213858	0.0180895	GRIK3/GRIK4/SCN1A	3
MF	GO:0005261	cation channel activity	7/94	319/17697	0.00155264	0.0214915	0.0181789	GPM6A/GRIA3/GRIK3/GRIK4/KCND2/SCN1A/CACNG7	7
MF	GO:0005216	ion channel activity	8/94	416/17697	0.00166581	0.0214915	0.0181789	GPM6A/GRIA3/GRID2/GRIK3/GRIK4/KCND2/SCN1A/CACNG7	8
MF	GO:0048156	tau protein binding	3/94	45/17697	0.00175217	0.0214915	0.0181789	FYN/MAP2/TTBK1	3
MF	GO:0045295	gamma-catenin binding	2/94	12/17697	0.00177962	0.0214915	0.0181789	APC/APC2	2
MF	GO:0035254	glutamate receptor binding	3/94	47/17697	0.00198694	0.0214915	0.0181789	FYN/OPHN1/SHISA7	3
MF	GO:0022838	substrate-specific channel activity	8/94	428/17697	0.00198987	0.0214915	0.0181789	GPM6A/GRIA3/GRID2/GRIK3/GRIK4/KCND2/SCN1A/CACNG7	8
MF	GO:0022839	ion gated channel activity	7/94	334/17697	0.00201483	0.0214915	0.0181789	GRIA3/GRID2/GRIK3/GRIK4/KCND2/SCN1A/CACNG7	7
MF	GO:0022836	gated channel activity	7/94	343/17697	0.00233943	0.0238197	0.0201482	GRIA3/GRID2/GRIK3/GRIK4/KCND2/SCN1A/CACNG7	7
MF	GO:0015267	channel activity	8/94	456/17697	0.00294066	0.0278153	0.023528	GPM6A/GRIA3/GRID2/GRIK3/GRIK4/KCND2/SCN1A/CACNG7	8
MF	GO:0022803	passive transmembrane transporter activity	8/94	457/17697	0.00298022	0.0278153	0.023528	GPM6A/GRIA3/GRID2/GRIK3/GRIK4/KCND2/SCN1A/CACNG7	8
MF	GO:0071837	HMG box domain binding	2/94	16/17697	0.00319125	0.0285936	0.0241863	TCF12/OLIG2	2
MF	GO:0030594	neurotransmitter receptor activity	4/94	117/17697	0.00350245	0.0301749	0.0255239	GRIA3/GRID2/GRIK3/GRIK4	4
MF	GO:0005003	ephrin receptor activity	2/94	19/17697	0.00450068	0.037339	0.0315837	EPHB1/NTRK3	2
MF	GO:0050839	cell adhesion molecule binding	8/94	499/17697	0.00505364	0.0404291	0.0341975	CDH10/CTNND2/PRKCA/PTPRZ1/CDH20/ADAM22/NLGN2/FRMD5	8
MF	GO:0005178	integrin binding	4/94	132/17697	0.00537489	0.0415164	0.0351172	PRKCA/PTPRZ1/ADAM22/FRMD5	4
MF	GO:0050321	tau-protein kinase activity	2/94	22/17697	0.00601731	0.0439667	0.0371899	FYN/TTBK1	2
MF	GO:0015276	ligand-gated ion channel activity	4/94	138/17697	0.00628096	0.0439667	0.0371899	GRIA3/GRID2/GRIK3/GRIK4	4
MF	GO:0022834	ligand-gated channel activity	4/94	138/17697	0.00628096	0.0439667	0.0371899	GRIA3/GRID2/GRIK3/GRIK4	4
MF	GO:0008013	beta-catenin binding	3/94	82/17697	0.00949634	0.06446	0.0545245	APC/CTNND2/APC2	3
MF	GO:0035255	ionotropic glutamate receptor binding	2/94	32/17697	0.0124836	0.0822449	0.069568	OPHN1/SHISA7	2
KEGG	hsa04310	Wnt signaling pathway	5/29	160/8076	0.000231725	0.023394	0.0207371	APC/CTNND2/PRKCA/APC2/RSPO2	5
KEGG	hsa04360	Axon guidance	5/29	181/8076	0.000410421	0.023394	0.0207371	DPYSL2/EPHB1/FYN/PRKCA/ABLIM3	5
KEGG	hsa04724	Glutamatergic synapse	4/29	114/8076	0.000681168	0.0258844	0.0229446	GRIA3/GRIK3/GRIK4/PRKCA	4
KEGG	hsa04730	Long-term depression	3/29	60/8076	0.0012417	0.0353883	0.0313691	GRIA3/GRID2/PRKCA	3
KEGG	hsa05225	Hepatocellular carcinoma	4/29	168/8076	0.00285905	0.0651863	0.0577829	APC/PRKCA/DPF1/APC2	4
