# Supplementary material for: Integrated pan-cancer analysis of CSMD2 as a potential prognostic, diagnostic, and immune biomarker
Source: Front Genet. 2022 Aug 17;13:918486. doi: 10.3389/fgene.2022.918486 (PMC9428318; doi:10.3389/fgene.2022.918486)
Supplement: Supplementary file 1 [file DataSheet1.zip › Supplementary materials-2022Aug5/Supplementary Table S1. The top 100 genes associated with CSMD2.xlsx]

## Sheet: Sheet1
Gene Symbol	Gene ID	PCC
KIF1B	ENSG00000054523.16	0.68
NLGN2	ENSG00000169992.9	0.67
QKI	ENSG00000112531.16	0.66
CACNG7	ENSG00000105605.7	0.65
LINC00928	ENSG00000259218.5	0.64
ZEB1	ENSG00000148516.21	0.64
DCLK2	ENSG00000170390.14	0.64
APBA2	ENSG00000034053.14	0.64
ADGRL3	ENSG00000150471.15	0.64
RFTN2	ENSG00000162944.10	0.63
OLIG2	ENSG00000205927.4	0.63
NCAM1	ENSG00000149294.16	0.63
SYT11	ENSG00000132718.8	0.63
CLIP3	ENSG00000105270.14	0.63
PCDH15	ENSG00000150275.17	0.62
SHISA7	ENSG00000187902.11	0.62
GPM6B	ENSG00000046653.14	0.62
KCND2	ENSG00000184408.9	0.62
TRIM9	ENSG00000100505.13	0.62
CTNND2	ENSG00000169862.18	0.62
CRMP1	ENSG00000072832.14	0.61
FAM168A	ENSG00000054965.10	0.61
CLIP2	ENSG00000106665.15	0.61
GRIA3	ENSG00000125675.17	0.61
DSCAM	ENSG00000171587.14	0.61
SCHIP1	ENSG00000151967.18	0.61
PEA15	ENSG00000162734.12	0.61
CLASP2	ENSG00000163539.15	0.61
GPM6A	ENSG00000150625.16	0.61
GRIK4	ENSG00000149403.11	0.61
C1orf94	ENSG00000142698.14	0.61
NOVA2	ENSG00000104967.6	0.6
TRAPPC13P1	ENSG00000235447.2	0.6
GATS	ENSG00000239521.7	0.6
MAP2	ENSG00000078018.19	0.6
ATAT1	ENSG00000137343.17	0.6
PKI55	ENSG00000260804.3	0.6
PURG	ENSG00000172733.11	0.6
GRIK3	ENSG00000163873.9	0.6
APC2	ENSG00000115266.11	0.6
BCAN	ENSG00000132692.18	0.6
CDH20	ENSG00000101542.9	0.6
TCF12	ENSG00000140262.17	0.59
GPR173	ENSG00000184194.5	0.59
MIR325HG	ENSG00000280870.2	0.59
SALL3	ENSG00000256463.8	0.59
DPYSL2	ENSG00000092964.16	0.58
CDH10	ENSG00000040731.10	0.58
MIR4697HG	ENSG00000280237.1	0.58
RP11-116N8.1	ENSG00000258342.1	0.58
GRID2	ENSG00000152208.11	0.58
DENND5A	ENSG00000184014.7	0.58
DPYSL3	ENSG00000113657.12	0.58
TMOD2	ENSG00000128872.9	0.58
DPYSL4	ENSG00000151640.12	0.58
DPF1	ENSG00000011332.19	0.58
NOVA1	ENSG00000139910.19	0.58
FXYD6	ENSG00000137726.15	0.58
RP11-441F2.5	ENSG00000272372.1	0.58
NTRK3	ENSG00000140538.16	0.58
PRKCA	ENSG00000154229.11	0.58
TRAF3IP2-AS1	ENSG00000231889.7	0.58
RP11-566E18.1	ENSG00000279348.1	0.58
TMX2-CTNND1	ENSG00000254462.1	0.58
MAGED4	ENSG00000154545.16	0.58
FAM212B	ENSG00000197852.9	0.58
FAM131B	ENSG00000159784.17	0.58
NIM1K	ENSG00000177453.7	0.58
UG0898H09	ENSG00000274956.2	0.58
C6orf3	ENSG00000255389.1	0.58
THRA	ENSG00000126351.12	0.57
SLITRK2	ENSG00000185985.8	0.57
FRMD5	ENSG00000171877.19	0.57
TTBK1	ENSG00000146216.11	0.57
FRMPD3	ENSG00000147234.10	0.57
PIANP	ENSG00000139200.13	0.57
KLHL25	ENSG00000183655.12	0.57
LRRTM3	ENSG00000198739.10	0.57
RAP2A	ENSG00000125249.6	0.57
TUBB2B	ENSG00000137285.9	0.57
C1orf61	ENSG00000125462.16	0.57
CADM4	ENSG00000105767.2	0.57
CH17-140K24.6	ENSG00000279375.1	0.57
LRP1B	ENSG00000168702.16	0.57
PMP2	ENSG00000147588.6	0.57
MTSS1L	ENSG00000132613.14	0.57
SCN1A	ENSG00000144285.15	0.57
LRRC4B	ENSG00000131409.12	0.57
ZNF711	ENSG00000147180.16	0.57
FYN	ENSG00000010810.17	0.57
PTPRZ1	ENSG00000106278.11	0.57
EPHB1	ENSG00000154928.16	0.57
CADM2	ENSG00000175161.13	0.57
JAKMIP2	ENSG00000176049.15	0.56
LSAMP	ENSG00000185565.11	0.56
SPAG9	ENSG00000008294.20	0.56
SAMD14	ENSG00000167100.14	0.56
APC	ENSG00000134982.16	0.56
OPHN1	ENSG00000079482.12	0.56
ADAM22	ENSG00000008277.14	0.56
