# Supplementary material for: Integrated pan-cancer analysis of CSMD2 as a potential prognostic, diagnostic, and immune biomarker
Source: Front Genet. 2022 Aug 17;13:918486. doi: 10.3389/fgene.2022.918486 (PMC9428318; doi:10.3389/fgene.2022.918486)
Supplement: Supplementary file 1 [file DataSheet1.zip › Supplementary materials-2022Aug5/Supplementary Table S5.The correlation between the expression of CSMD2 and TMB.xlsx]

## Sheet: Sheet 1
Tumor	Number	r	P
ACC	76	-0.1355
BLCA	405	-0.0357
BRCA	980	0.03349
CESC	280	-0.1219	0.0414598
CHOL	36	0.28354
COAD	280	-0.016
COADREAD	370	-0.0299
DLBC	37	-0.11218
ESCA	180	-0.0661
GBM	149	-0.0552
GBMLGG	650	-0.11828	0.00254415
HNSC	494	-0.1666	0.000198823
KICH	66	-0.0601878
KIPAN	611	0.00423303
KIRC	333	-0.0350743
KIRP	212	-0.108337
LAML	57	0.0577117
LGG	501	-0.0066
LIHC	329	-0.0598
LUAD	508	0.0220832
LUSC	486	-0.0797
MESO	82	-0.230863	0.0381188
OV	302	0.0700816
PAAD	171	-0.0606352
PCPG	177	0.0337518
PRAD	490	-0.068194
READ	90	-0.0541
SARC	233	-0.0618
STAD	408	-0.13494	0.00633746
SKCM	101	-0.1317
STES	588	-0.11132	0.00689181
TGCT	143	0.00842692
THCA	485	-0.038056
THYM	106	0.20778	0.0325777
UCEC	169	0.0177885
UCS	56	0.0085
UVM	77	-0.3011	0.0381188
