# Supplementary material for: Integrated pan-cancer analysis of CSMD2 as a potential prognostic, diagnostic, and immune biomarker
Source: Front Genet. 2022 Aug 17;13:918486. doi: 10.3389/fgene.2022.918486 (PMC9428318; doi:10.3389/fgene.2022.918486)
Supplement: Supplementary file 1 [file DataSheet1.zip › Supplementary materials-2022Aug5/Supplementary Table S4.The correlation between the expression of CSMD2 and MSI.xlsx]

## Sheet: Sheet1
Tumor	Number	r	P
ACC	76	0.41207	0.000216817
BLCA	405	-0.0341809
BRCA	1038	0.0365504
CESC	295	0.0656603
CHOL	36	-0.0278046
COAD	283	0.116456
COADREAD	372	0.11771	0.0231727
DLBC	47	-0.464186	0.00101396
ESCA	180	-0.022452
GBM	151	0.0345824
GBMLGG	657	0.148862	0.00012829
HNSC	496	-0.122099	0.00647685
KICH	66	0.0591721
KIPAN	618	-0.308964	3.89581e-15
KIRC	336	0.0180882
KIRP	216	-0.0686797
LAML	58	-0.140527
LGG	506	0.0146576
LIHC	338	0.531533
LUAD	510	-0.0317606
LUSC	490	-0.0621939
MESO	83	0.0456168
OV	302	0.0377929
PAAD	176	-0.147155
PCPG	177	0.0927109
PRAD	493	-0.055274
READ	89	0.114071
SARC	251	0.0773948
STAD	411	-0.115876	0.0187771
SKCM	101	-0.0231279
STES	591	-0.0975244	0.0177159
TGCT	148	0.0199335
THCA	489	-0.0281235
THYM	106	-0.181955
UCEC	174	0.105056
UCS	56	-0.114911
UVM	77	-0.0237849
